# Supplementary material for: Tetra­kis(μ-2,4-difluoro­benzoato)bis­[(2,4-difluoro­benzoato)(1,10-phenanthroline)gadolinium(III)]
Source: Acta Crystallogr Sect E Struct Rep Online. 2008 Mar 5;64(Pt 4):m516. doi: 10.1107/S1600536808004431 (PMC2960912; doi:10.1107/S1600536808004431)
Supplement: Supplementary file 1 [file e-64-0m516-sup1.cif]

##############################################################################
###                                                                        ###
###        Electronic paper (Acta Crystallographica Section E)             ###
###                                                                        ###
##############################################################################
#                                                                            #
# This CIF contains the data in a paper accepted for publication in Acta     #
# Crystallographica Section E. It conforms to the requirements of Notes      #
# for Authors for Section E, and has been peer reviewed under the auspices   #
# of the IUCr Commission on Journals.                                        #
#                                                                            #
# Full details of the Crystallographic Information File format               #
# are given in the paper "The Crystallographic Information File (CIF):       #
# a New Standard Archive File for Crystallography" by S. R. Hall, F. H.      #
# Allen and I. D. Brown [Acta Cryst. (1991), A47, 655-685].                  #
#                                                                            #
# The current version of the core CIF dictionary is obtainable from          #
# ftp://ftp.iucr.org/pub/cif_core.dic. The current version number is 2.4.    #
#                                                                            #
# Software is freely available for graphical display of the structure(s) in  #
# this CIF.  For information consult the CIF home page http://www.iucr.org/  #
# cif/home.html                                                              #
#                                                                            #
# This file may be used for bona fide research purposes within the           #
# scientific community so long as proper attribution is given to the journal # 
# article from which it was obtained.                                        #
#                                                                            #
##############################################################################
                                             
data_I
_audit_creation_method     SHELXL97
_chemical_name_systematic
;
Tetrakis(\m-2,4-difluorobenzoato)bis[(2,4-difluorobenzoato)(1,10-
phenanthroline)gadolinium(III)]
;
_chemical_name_common     ?
_chemical_formula_moiety     'C66 H34 F12 Gd2 N4 O12'
_chemical_formula_sum     'C66 H34 F12 Gd2 N4 O12'
_chemical_formula_iupac     '[Gd2 (C7 H3 F2 O2)6 (C12 H8 N2)2]'
_chemical_formula_weight     1617.47
_chemical_melting_point     ?
_symmetry_cell_setting     monoclinic
_symmetry_space_group_name_H-M     'P 21/n'
_symmetry_space_group_name_Hall     '-P 2yn'
loop_
    _symmetry_equiv_pos_as_xyz
    'x, y, z'
    '-x+1/2, y+1/2, -z+1/2'
    '-x, -y, -z'
    'x-1/2, -y-1/2, z-1/2'
_cell_length_a     15.132(3)
_cell_length_b     13.663(3)
_cell_length_c     15.286(3)
_cell_angle_alpha     90.00
_cell_angle_beta     109.364(2)
_cell_angle_gamma     90.00
_cell_volume     2981.6(9)
_cell_formula_units_Z     2
_cell_measurement_reflns_used     5535
_cell_measurement_theta_min     2.05
_cell_measurement_theta_max     25.50
_cell_measurement_temperature     295(2)
_exptl_crystal_description     block
_exptl_crystal_colour     colourless
_exptl_crystal_size_max     0.33
_exptl_crystal_size_mid     0.14
_exptl_crystal_size_min     0.08
_exptl_crystal_density_diffrn     1.802
_exptl_crystal_density_meas     ?
_exptl_crystal_density_method     'not measured'
_exptl_crystal_F_000     1580
_exptl_absorpt_coefficient_mu     2.312
_exptl_absorpt_correction_type     multi-scan
_exptl_absorpt_process_details     '(SADABS; Bruker, 2001)'
_exptl_absorpt_correction_T_min     0.516
_exptl_absorpt_correction_T_max     0.837
_exptl_special_details
;
;
_diffrn_ambient_temperature     295(2)
_diffrn_radiation_type     MoK\a
_diffrn_radiation_wavelength     0.71073
_diffrn_radiation_source     'fine-focus sealed tube'
_diffrn_radiation_monochromator     graphite
_diffrn_measurement_device_type     'Bruker APEXII CCD area-detector'
_diffrn_measurement_method     '\f and \w'
_diffrn_detector_area_resol_mean     ?
_diffrn_reflns_number     15634
_diffrn_reflns_av_R_equivalents     0.0372
_diffrn_reflns_av_sigmaI/netI     0.0397
_diffrn_reflns_theta_min     2.05
_diffrn_reflns_theta_max     25.50
_diffrn_reflns_theta_full     25.50
_diffrn_measured_fraction_theta_max     0.998
_diffrn_measured_fraction_theta_full     0.998
_diffrn_reflns_limit_h_min     -14
_diffrn_reflns_limit_h_max     18
_diffrn_reflns_limit_k_min     -16
_diffrn_reflns_limit_k_max     16
_diffrn_reflns_limit_l_min     -17
_diffrn_reflns_limit_l_max     18
_diffrn_standards_number     0
_diffrn_standards_interval_count     0
_diffrn_standards_interval_time     0
_diffrn_standards_decay_%     0
_refine_special_details
;
 Refinement of F^2^ against ALL reflections.  The weighted R-factor wR and
 goodness of fit S are based on F^2^, conventional R-factors R are based
 on F, with F set to zero for negative F^2^. The threshold expression of
 F^2^ > 2sigma(F^2^) is used only for calculating R-factors(gt) etc. and is
 not relevant to the choice of reflections for refinement.  R-factors based
 on F^2^ are statistically about twice as large as those based on F, and R-
 factors based on ALL data will be even larger.
;
_reflns_number_total     5535
_reflns_number_gt     4598
_reflns_threshold_expression     I>2\s(I)
_refine_ls_structure_factor_coef     Fsqd
_refine_ls_matrix_type     full
_refine_ls_R_factor_all     0.0429
_refine_ls_R_factor_gt     0.0318
_refine_ls_wR_factor_gt     0.0841
_refine_ls_wR_factor_ref     0.0946
_refine_ls_goodness_of_fit_ref     1.001
_refine_ls_restrained_S_all     1.001
_refine_ls_number_reflns     5535
_refine_ls_number_parameters     433
_refine_ls_number_restraints     0
_refine_ls_hydrogen_treatment     constr
_refine_ls_weighting_scheme     calc
_refine_ls_weighting_details
         'calc w = 1/[\s^2^(Fo^2^)+(0.0528P)^2^+4.39P] where P=(Fo^2^+2Fc^2^)/3'
_atom_sites_solution_hydrogens     geom
_atom_sites_solution_primary     direct
_atom_sites_solution_secondary     difmap
_refine_ls_shift/su_max     0.008
_refine_ls_shift/su_mean     0.001
_refine_diff_density_max     1.692
_refine_diff_density_min     -0.639
_refine_ls_extinction_method     none
_refine_ls_extinction_coef     ?
loop_
    _atom_type_symbol
    _atom_type_description
    _atom_type_scat_dispersion_real
    _atom_type_scat_dispersion_imag
    _atom_type_scat_source
    'C' 'C' 0.0033 0.0016
                         'International Tables Vol C Tables 4.2.6.8 and 6.1.1.4'
    'H' 'H' 0.0000 0.0000
                         'International Tables Vol C Tables 4.2.6.8 and 6.1.1.4'
    'N' 'N' 0.0061 0.0033
                         'International Tables Vol C Tables 4.2.6.8 and 6.1.1.4'
    'O' 'O' 0.0106 0.0060
                         'International Tables Vol C Tables 4.2.6.8 and 6.1.1.4'
    'F' 'F' 0.0171 0.0103
                         'International Tables Vol C Tables 4.2.6.8 and 6.1.1.4'
    'Gd' 'Gd' -0.1653 3.9035
                         'International Tables Vol C Tables 4.2.6.8 and 6.1.1.4'
_computing_data_collection     'APEX2 (Bruker, 2004)'
_computing_cell_refinement     'SAINT-Plus (Bruker, 2001)'
_computing_data_reduction     'SAINT-Plus (Bruker, 2001)'
_computing_structure_solution     'SHELXS97 (Sheldrick, 2008)'
_computing_structure_refinement     'SHELXL97 (Sheldrick, 2008)'
_computing_molecular_graphics     'SHELXTL (Sheldrick, 2008)'
_computing_publication_material     'SHELXTL (Sheldrick, 2008)'
loop_
    _atom_site_type_symbol
    _atom_site_label
    _atom_site_fract_x
    _atom_site_fract_y
    _atom_site_fract_z
    _atom_site_U_iso_or_equiv
    _atom_site_adp_type
    _atom_site_calc_flag
    _atom_site_refinement_flags
    _atom_site_occupancy
    _atom_site_disorder_assembly
    _atom_site_disorder_group
    Gd Gd1 0.997885(14) 0.144628(14) 0.957975(13) 0.02862(9) Uani d . 1 . .
    C C1 1.1346(3) 0.2166(3) 0.8849(3) 0.0373(10) Uani d . 1 . .
    C C2 1.2110(3) 0.2446(3) 0.8476(3) 0.0428(11) Uani d . 1 . .
    C C3 1.1982(4) 0.2280(4) 0.7539(4) 0.0530(13) Uani d . 1 . .
    H H3 1.1411 0.2041 0.7152 0.064 Uiso calc R 1 . .
    C C4 1.2694(5) 0.2467(5) 0.7181(4) 0.0725(19) Uani d . 1 . .
    H H4 1.2606 0.2353 0.6558 0.087 Uiso calc R 1 . .
    C C5 1.3513(5) 0.2816(5) 0.7747(5) 0.076(2) Uani d . 1 . .
    C C6 1.3667(5) 0.2995(6) 0.8637(6) 0.095(3) Uani d . 1 . .
    H H6 1.4243 0.3240 0.9009 0.113 Uiso calc R 1 . .
    C C7 1.2965(4) 0.2815(5) 0.9009(4) 0.0667(17) Uani d . 1 . .
    C C8 0.9247(3) -0.0549(3) 0.8221(3) 0.0316(9) Uani d . 1 . .
    C C9 0.9086(3) -0.0732(3) 0.7207(3) 0.0328(9) Uani d . 1 . .
    C C10 0.9380(3) -0.0029(3) 0.6705(3) 0.0413(11) Uani d . 1 . .
    H H10 0.9713 0.0512 0.7013 0.050 Uiso calc R 1 . .
    C C11 0.9189(4) -0.0117(4) 0.5764(3) 0.0573(14) Uani d . 1 . .
    H H11 0.9399 0.0351 0.5437 0.069 Uiso calc R 1 . .
    C C12 0.8686(5) -0.0904(5) 0.5324(3) 0.0656(17) Uani d . 1 . .
    C C13 0.8377(4) -0.1626(4) 0.5768(3) 0.0541(14) Uani d . 1 . .
    H H13 0.8030 -0.2153 0.5446 0.065 Uiso calc R 1 . .
    C C14 0.8605(3) -0.1536(3) 0.6721(3) 0.0407(11) Uani d . 1 . .
    C C15 0.8390(3) 0.0592(3) 1.0120(3) 0.0344(9) Uani d . 1 . .
    C C16 0.7585(3) 0.0448(3) 1.0482(3) 0.0422(11) Uani d . 1 . .
    C C17 0.7753(5) 0.0095(4) 1.1374(4) 0.0631(16) Uani d . 1 . .
    H H17 0.8347 -0.0130 1.1717 0.076 Uiso calc R 1 . .
    C C18 0.7040(6) 0.0075(5) 1.1760(5) 0.085(2) Uani d . 1 . .
    H H18 0.7150 -0.0182 1.2350 0.102 Uiso calc R 1 . .
    C C19 0.6197(6) 0.0427(6) 1.1277(6) 0.092(3) Uani d . 1 . .
    C C20 0.5978(4) 0.0755(5) 1.0382(5) 0.0761(19) Uani d . 1 . .
    H H20 0.5378 0.0968 1.0048 0.091 Uiso calc R 1 . .
    C C21 0.6685(4) 0.0755(4) 0.9998(4) 0.0532(13) Uani d . 1 . .
    C C22 0.9877(4) 0.3346(4) 1.1111(3) 0.0454(12) Uani d . 1 . .
    H H22 1.0244 0.2895 1.1532 0.054 Uiso calc R 1 . .
    C C23 0.9628(4) 0.4212(4) 1.1453(4) 0.0553(14) Uani d . 1 . .
    H H23 0.9809 0.4318 1.2089 0.066 Uiso calc R 1 . .
    C C24 0.9121(4) 0.4896(4) 1.0857(4) 0.0548(14) Uani d . 1 . .
    H H24 0.8961 0.5479 1.1082 0.066 Uiso calc R 1 . .
    C C25 0.8838(3) 0.4726(3) 0.9899(4) 0.0440(11) Uani d . 1 . .
    C C26 0.9099(3) 0.3819(3) 0.9608(3) 0.0371(10) Uani d . 1 . .
    C C27 0.8324(4) 0.5425(4) 0.9223(4) 0.0569(15) Uani d . 1 . .
    H H27 0.8156 0.6020 0.9418 0.068 Uiso calc R 1 . .
    C C28 0.8081(4) 0.5232(4) 0.8309(4) 0.0547(14) Uani d . 1 . .
    H H28 0.7764 0.5704 0.7882 0.066 Uiso calc R 1 . .
    C C29 0.8303(3) 0.4316(3) 0.7986(4) 0.0452(11) Uani d . 1 . .
    C C30 0.8798(3) 0.3602(3) 0.8629(3) 0.0361(10) Uani d . 1 . .
    C C31 0.8017(4) 0.4072(4) 0.7045(4) 0.0551(14) Uani d . 1 . .
    H H31 0.7696 0.4526 0.6600 0.066 Uiso calc R 1 . .
    C C32 0.8213(4) 0.3157(5) 0.6782(4) 0.0598(15) Uani d . 1 . .
    H H32 0.8018 0.2980 0.6160 0.072 Uiso calc R 1 . .
    C C33 0.8708(4) 0.2504(4) 0.7466(3) 0.0480(12) Uani d . 1 . .
    H H33 0.8836 0.1887 0.7281 0.058 Uiso calc R 1 . .
    F F1 1.3151(4) 0.3046(6) 0.9873(4) 0.153(3) Uani d . 1 . .
    F F2 1.4208(3) 0.3002(4) 0.7394(4) 0.133(2) Uani d . 1 . .
    F F3 0.8319(2) -0.2247(2) 0.71639(19) 0.0520(7) Uani d . 1 . .
    F F4 0.8467(4) -0.0971(4) 0.4386(2) 0.1107(16) Uani d . 1 . .
    F F5 0.6472(2) 0.1067(3) 0.9116(2) 0.0688(9) Uani d . 1 . .
    F F6 0.5496(4) 0.0443(4) 1.1648(4) 0.141(2) Uani d . 1 . .
    N N1 0.9615(2) 0.3134(3) 1.0209(2) 0.0331(8) Uani d . 1 . .
    N N2 0.9010(3) 0.2706(3) 0.8367(2) 0.0355(8) Uani d . 1 . .
    O O1 1.1385(2) 0.2404(3) 0.9662(2) 0.0486(8) Uani d . 1 . .
    O O2 1.0671(2) 0.1674(2) 0.8334(2) 0.0418(7) Uani d . 1 . .
    O O3 0.9197(2) 0.0335(2) 0.84238(19) 0.0360(7) Uani d . 1 . .
    O O4 0.9422(2) -0.1250(2) 0.8774(2) 0.0398(7) Uani d . 1 . .
    O O5 0.8436(2) 0.1391(2) 0.9743(2) 0.0440(8) Uani d . 1 . .
    O O6 0.8994(2) -0.0069(2) 1.0241(2) 0.0449(8) Uani d . 1 . .
loop_
    _atom_site_aniso_label
    _atom_site_aniso_U_11
    _atom_site_aniso_U_22
    _atom_site_aniso_U_33
    _atom_site_aniso_U_12
    _atom_site_aniso_U_13
    _atom_site_aniso_U_23
    Gd1 0.03159(14) 0.02662(13) 0.02902(13) -0.00158(8) 0.01190(9) -0.00349(8)
    C1 0.043(3) 0.030(2) 0.045(3) -0.0028(19) 0.022(2) -0.0029(19)
    C2 0.046(3) 0.036(3) 0.055(3) -0.009(2) 0.029(2) -0.006(2)
    C3 0.060(3) 0.056(3) 0.054(3) -0.016(3) 0.034(3) -0.004(2)
    C4 0.087(5) 0.082(5) 0.071(4) -0.032(4) 0.056(4) -0.020(3)
    C5 0.075(4) 0.088(5) 0.094(5) -0.041(4) 0.065(4) -0.042(4)
    C6 0.060(4) 0.118(7) 0.118(6) -0.048(4) 0.047(4) -0.043(5)
    C7 0.062(4) 0.089(5) 0.058(3) -0.031(3) 0.031(3) -0.033(3)
    C8 0.028(2) 0.033(2) 0.034(2) -0.0040(17) 0.0107(17) -0.0075(18)
    C9 0.034(2) 0.034(2) 0.028(2) 0.0058(18) 0.0075(17) -0.0058(17)
    C10 0.049(3) 0.039(3) 0.039(2) 0.005(2) 0.020(2) -0.002(2)
    C11 0.081(4) 0.058(3) 0.042(3) 0.010(3) 0.032(3) 0.006(3)
    C12 0.095(5) 0.072(4) 0.031(3) 0.014(3) 0.021(3) -0.009(3)
    C13 0.067(4) 0.054(3) 0.034(3) 0.004(3) 0.006(2) -0.019(2)
    C14 0.046(3) 0.035(3) 0.038(2) 0.008(2) 0.011(2) -0.0043(19)
    C15 0.031(2) 0.040(2) 0.033(2) 0.0016(19) 0.0113(18) -0.0068(19)
    C16 0.047(3) 0.031(2) 0.057(3) -0.001(2) 0.029(2) -0.001(2)
    C17 0.089(5) 0.047(3) 0.071(4) 0.018(3) 0.051(3) 0.011(3)
    C18 0.117(6) 0.069(4) 0.103(5) 0.022(4) 0.081(5) 0.028(4)
    C19 0.104(6) 0.080(5) 0.134(7) 0.002(4) 0.095(6) 0.020(5)
    C20 0.049(3) 0.073(4) 0.120(6) -0.006(3) 0.047(4) 0.006(4)
    C21 0.044(3) 0.044(3) 0.079(4) -0.006(2) 0.030(3) 0.005(3)
    C22 0.053(3) 0.041(3) 0.045(3) -0.003(2) 0.020(2) -0.010(2)
    C23 0.065(3) 0.055(3) 0.056(3) -0.012(3) 0.033(3) -0.024(3)
    C24 0.057(3) 0.038(3) 0.078(4) -0.004(2) 0.034(3) -0.023(3)
    C25 0.035(2) 0.031(2) 0.070(3) -0.0048(19) 0.023(2) -0.010(2)
    C26 0.030(2) 0.032(2) 0.053(3) -0.0045(18) 0.018(2) -0.006(2)
    C27 0.044(3) 0.029(3) 0.095(5) 0.004(2) 0.019(3) -0.006(3)
    C28 0.040(3) 0.036(3) 0.082(4) 0.003(2) 0.012(3) 0.011(3)
    C29 0.035(2) 0.037(3) 0.062(3) 0.001(2) 0.014(2) 0.010(2)
    C30 0.030(2) 0.031(2) 0.049(3) -0.0040(17) 0.015(2) -0.0011(19)
    C31 0.049(3) 0.054(3) 0.059(3) 0.007(3) 0.015(3) 0.023(3)
    C32 0.062(4) 0.073(4) 0.039(3) 0.008(3) 0.010(3) 0.009(3)
    C33 0.055(3) 0.051(3) 0.037(3) 0.010(2) 0.013(2) 0.000(2)
    F1 0.123(4) 0.247(7) 0.102(4) -0.105(5) 0.056(3) -0.058(4)
    F2 0.114(4) 0.163(5) 0.174(5) -0.081(4) 0.116(4) -0.077(4)
    F3 0.0626(18) 0.0388(15) 0.0505(16) -0.0103(13) 0.0131(14) -0.0080(13)
    F4 0.176(5) 0.118(4) 0.0343(18) -0.005(3) 0.030(2) -0.014(2)
    F5 0.0458(18) 0.080(2) 0.076(2) 0.0011(17) 0.0149(17) 0.0107(19)
    F6 0.130(4) 0.150(5) 0.206(6) 0.017(3) 0.141(4) 0.043(4)
    N1 0.0321(19) 0.0286(18) 0.042(2) 0.0002(15) 0.0168(16) -0.0034(16)
    N2 0.038(2) 0.033(2) 0.0369(19) 0.0011(16) 0.0140(16) -0.0016(16)
    O1 0.053(2) 0.054(2) 0.0486(19) -0.0209(17) 0.0298(17) -0.0205(16)
    O2 0.0395(18) 0.0489(19) 0.0399(17) -0.0076(15) 0.0170(15) -0.0039(15)
    O3 0.0447(18) 0.0327(16) 0.0306(15) -0.0033(13) 0.0124(13) -0.0070(12)
    O4 0.057(2) 0.0307(16) 0.0282(15) -0.0037(14) 0.0100(14) -0.0012(13)
    O5 0.0467(19) 0.0359(18) 0.057(2) -0.0036(14) 0.0269(17) 0.0006(15)
    O6 0.0462(19) 0.049(2) 0.0405(18) 0.0153(16) 0.0155(15) 0.0000(15)
_geom_special_details
;
 All esds (except the esd in the dihedral angle between two l.s. planes)
 are estimated using the full covariance matrix.  The cell esds are taken
 into account individually in the estimation of esds in distances, angles
 and torsion angles; correlations between esds in cell parameters are only
 used when they are defined by crystal symmetry.  An approximate (isotropic)
 treatment of cell esds is used for estimating esds involving l.s. planes.
;
loop_
    _geom_bond_atom_site_label_1
    _geom_bond_atom_site_label_2
    _geom_bond_site_symmetry_2
    _geom_bond_distance
    _geom_bond_publ_flag
    Gd1 O3 . 2.332(3) ?
    Gd1 O4 3_757 2.391(3) ?
    Gd1 O6 3_757 2.397(3) ?
    Gd1 O5 . 2.429(3) ?
    Gd1 O1 . 2.465(3) ?
    Gd1 O2 . 2.479(3) ?
    Gd1 N2 . 2.597(4) ?
    Gd1 N1 . 2.627(3) ?
    Gd1 O6 . 2.921(4) ?
    C1 O2 . 1.257(5) ?
    C1 O1 . 1.267(5) ?
    C1 C2 . 1.499(6) ?
    C2 C7 . 1.376(7) ?
    C2 C3 . 1.398(7) ?
    C3 C4 . 1.385(7) ?
    C3 H3 . 0.930 ?
    C4 C5 . 1.342(9) ?
    C4 H4 . 0.930 ?
    C5 C6 . 1.325(10) ?
    C5 F2 . 1.355(6) ?
    C6 C7 . 1.383(9) ?
    C6 H6 . 0.930 ?
    C7 F1 . 1.295(7) ?
    C8 O4 . 1.246(5) ?
    C8 O3 . 1.256(5) ?
    C8 C9 . 1.507(5) ?
    C9 C14 . 1.390(6) ?
    C9 C10 . 1.391(6) ?
    C10 C11 . 1.376(6) ?
    C10 H10 . 0.930 ?
    C11 C12 . 1.360(8) ?
    C11 H11 . 0.930 ?
    C12 C13 . 1.364(9) ?
    C12 F4 . 1.364(6) ?
    C13 C14 . 1.387(7) ?
    C13 H13 . 0.930 ?
    C14 F3 . 1.335(6) ?
    C15 O5 . 1.247(5) ?
    C15 O6 . 1.255(5) ?
    C15 C16 . 1.509(6) ?
    C16 C21 . 1.382(7) ?
    C16 C17 . 1.388(7) ?
    C17 C18 . 1.391(9) ?
    C17 H17 . 0.930 ?
    C18 C19 . 1.334(11) ?
    C18 H18 . 0.930 ?
    C19 F6 . 1.359(7) ?
    C19 C20 . 1.372(10) ?
    C20 C21 . 1.381(8) ?
    C20 H20 . 0.930 ?
    C21 F5 . 1.346(6) ?
    C22 N1 . 1.334(6) ?
    C22 C23 . 1.395(7) ?
    C22 H22 . 0.930 ?
    C23 C24 . 1.353(8) ?
    C23 H23 . 0.930 ?
    C24 C25 . 1.402(7) ?
    C24 H24 . 0.930 ?
    C25 C26 . 1.416(6) ?
    C25 C27 . 1.431(7) ?
    C26 N1 . 1.362(6) ?
    C26 C30 . 1.444(7) ?
    C27 C28 . 1.348(8) ?
    C27 H27 . 0.930 ?
    C28 C29 . 1.426(7) ?
    C28 H28 . 0.930 ?
    C29 C31 . 1.398(8) ?
    C29 C30 . 1.411(6) ?
    C30 N2 . 1.358(5) ?
    C31 C32 . 1.375(8) ?
    C31 H31 . 0.930 ?
    C32 C33 . 1.390(7) ?
    C32 H32 . 0.930 ?
    C33 N2 . 1.329(6) ?
    C33 H33 . 0.930 ?
    O4 Gd1 3_757 2.391(3) ?
    O6 Gd1 3_757 2.397(3) ?
loop_
    _geom_angle_atom_site_label_1
    _geom_angle_atom_site_label_2
    _geom_angle_atom_site_label_3
    _geom_angle_site_symmetry_1
    _geom_angle_site_symmetry_3
    _geom_angle
    _geom_angle_publ_flag
    O3 Gd1 O4 . 3_757 130.13(10) ?
    O3 Gd1 O6 . 3_757 73.87(11) ?
    O4 Gd1 O6 3_757 3_757 77.68(10) ?
    O3 Gd1 O5 . . 78.14(11) ?
    O4 Gd1 O5 3_757 . 85.99(12) ?
    O6 Gd1 O5 3_757 . 124.91(11) ?
    O3 Gd1 O1 . . 126.62(10) ?
    O4 Gd1 O1 3_757 . 89.20(11) ?
    O6 Gd1 O1 3_757 . 83.97(12) ?
    O5 Gd1 O1 . . 148.60(11) ?
    O3 Gd1 O2 . . 74.75(10) ?
    O4 Gd1 O2 3_757 . 135.54(11) ?
    O6 Gd1 O2 3_757 . 76.31(11) ?
    O5 Gd1 O2 . . 138.42(11) ?
    O1 Gd1 O2 . . 52.79(10) ?
    O3 Gd1 N2 . . 82.32(11) ?
    O4 Gd1 N2 3_757 . 138.85(11) ?
    O6 Gd1 N2 3_757 . 142.42(11) ?
    O5 Gd1 N2 . . 76.13(11) ?
    O1 Gd1 N2 . . 87.58(12) ?
    O2 Gd1 N2 . . 69.53(11) ?
    O3 Gd1 N1 . . 137.20(11) ?
    O4 Gd1 N1 3_757 . 76.43(11) ?
    O6 Gd1 N1 3_757 . 148.65(11) ?
    O5 Gd1 N1 . . 70.40(11) ?
    O1 Gd1 N1 . . 78.31(11) ?
    O2 Gd1 N1 . . 111.36(11) ?
    N2 Gd1 N1 . . 62.75(11) ?
    O3 Gd1 O6 . . 67.18(9) ?
    O4 Gd1 O6 3_757 . 67.33(10) ?
    O6 Gd1 O6 3_757 . 77.87(11) ?
    O5 Gd1 O6 . . 47.51(10) ?
    O1 Gd1 O6 . . 152.79(11) ?
    O2 Gd1 O6 . . 138.53(10) ?
    N2 Gd1 O6 . . 119.04(10) ?
    N1 Gd1 O6 . . 107.62(10) ?
    O2 C1 O1 . . 121.1(4) ?
    O2 C1 C2 . . 117.8(4) ?
    O1 C1 C2 . . 121.1(4) ?
    C7 C2 C3 . . 116.7(5) ?
    C7 C2 C1 . . 124.1(4) ?
    C3 C2 C1 . . 119.1(4) ?
    C4 C3 C2 . . 120.9(5) ?
    C4 C3 H3 . . 119.6 ?
    C2 C3 H3 . . 119.6 ?
    C5 C4 C3 . . 119.0(5) ?
    C5 C4 H4 . . 120.5 ?
    C3 C4 H4 . . 120.5 ?
    C6 C5 C4 . . 122.6(6) ?
    C6 C5 F2 . . 118.5(6) ?
    C4 C5 F2 . . 118.9(6) ?
    C5 C6 C7 . . 119.4(6) ?
    C5 C6 H6 . . 120.3 ?
    C7 C6 H6 . . 120.3 ?
    F1 C7 C2 . . 122.5(5) ?
    F1 C7 C6 . . 116.0(6) ?
    C2 C7 C6 . . 121.4(5) ?
    O4 C8 O3 . . 126.0(4) ?
    O4 C8 C9 . . 119.7(4) ?
    O3 C8 C9 . . 114.2(4) ?
    C14 C9 C10 . . 117.2(4) ?
    C14 C9 C8 . . 123.9(4) ?
    C10 C9 C8 . . 118.7(4) ?
    C11 C10 C9 . . 121.5(5) ?
    C11 C10 H10 . . 119.3 ?
    C9 C10 H10 . . 119.3 ?
    C12 C11 C10 . . 118.3(5) ?
    C12 C11 H11 . . 120.8 ?
    C10 C11 H11 . . 120.8 ?
    C11 C12 C13 . . 123.7(5) ?
    C11 C12 F4 . . 118.3(6) ?
    C13 C12 F4 . . 118.1(6) ?
    C12 C13 C14 . . 116.8(5) ?
    C12 C13 H13 . . 121.6 ?
    C14 C13 H13 . . 121.6 ?
    F3 C14 C13 . . 117.3(4) ?
    F3 C14 C9 . . 120.3(4) ?
    C13 C14 C9 . . 122.4(5) ?
    O5 C15 O6 . . 123.2(4) ?
    O5 C15 C16 . . 117.4(4) ?
    O6 C15 C16 . . 119.3(4) ?
    C21 C16 C17 . . 117.4(5) ?
    C21 C16 C15 . . 122.3(4) ?
    C17 C16 C15 . . 119.9(5) ?
    C16 C17 C18 . . 120.6(6) ?
    C16 C17 H17 . . 119.7 ?
    C18 C17 H17 . . 119.7 ?
    C19 C18 C17 . . 119.5(6) ?
    C19 C18 H18 . . 120.3 ?
    C17 C18 H18 . . 120.3 ?
    C18 C19 F6 . . 120.7(7) ?
    C18 C19 C20 . . 122.7(6) ?
    F6 C19 C20 . . 116.5(8) ?
    C19 C20 C21 . . 117.4(6) ?
    C19 C20 H20 . . 121.3 ?
    C21 C20 H20 . . 121.3 ?
    F5 C21 C20 . . 117.7(5) ?
    F5 C21 C16 . . 119.9(5) ?
    C20 C21 C16 . . 122.4(6) ?
    N1 C22 C23 . . 123.1(5) ?
    N1 C22 H22 . . 118.4 ?
    C23 C22 H22 . . 118.4 ?
    C24 C23 C22 . . 119.8(5) ?
    C24 C23 H23 . . 120.1 ?
    C22 C23 H23 . . 120.1 ?
    C23 C24 C25 . . 119.9(5) ?
    C23 C24 H24 . . 120.1 ?
    C25 C24 H24 . . 120.1 ?
    C24 C25 C26 . . 116.9(5) ?
    C24 C25 C27 . . 123.2(5) ?
    C26 C25 C27 . . 119.8(5) ?
    N1 C26 C25 . . 123.1(4) ?
    N1 C26 C30 . . 118.1(4) ?
    C25 C26 C30 . . 118.8(4) ?
    C28 C27 C25 . . 121.0(5) ?
    C28 C27 H27 . . 119.5 ?
    C25 C27 H27 . . 119.5 ?
    C27 C28 C29 . . 121.0(5) ?
    C27 C28 H28 . . 119.5 ?
    C29 C28 H28 . . 119.5 ?
    C31 C29 C30 . . 117.6(5) ?
    C31 C29 C28 . . 122.5(5) ?
    C30 C29 C28 . . 119.9(5) ?
    N2 C30 C29 . . 122.7(4) ?
    N2 C30 C26 . . 117.8(4) ?
    C29 C30 C26 . . 119.4(4) ?
    C32 C31 C29 . . 119.7(5) ?
    C32 C31 H31 . . 120.2 ?
    C29 C31 H31 . . 120.2 ?
    C31 C32 C33 . . 118.6(5) ?
    C31 C32 H32 . . 120.7 ?
    C33 C32 H32 . . 120.7 ?
    N2 C33 C32 . . 124.1(5) ?
    N2 C33 H33 . . 117.9 ?
    C32 C33 H33 . . 117.9 ?
    C22 N1 C26 . . 117.1(4) ?
    C22 N1 Gd1 . . 122.8(3) ?
    C26 N1 Gd1 . . 119.9(3) ?
    C33 N2 C30 . . 117.3(4) ?
    C33 N2 Gd1 . . 121.4(3) ?
    C30 N2 Gd1 . . 121.3(3) ?
    C1 O1 Gd1 . . 93.1(3) ?
    C1 O2 Gd1 . . 92.7(3) ?
    C8 O3 Gd1 . . 139.2(3) ?
    C8 O4 Gd1 . 3_757 136.2(3) ?
    C15 O5 Gd1 . . 106.2(3) ?
    C15 O6 Gd1 . 3_757 174.2(3) ?
    C15 O6 Gd1 . . 82.5(3) ?
    Gd1 O6 Gd1 3_757 . 102.13(11) ?
data_global
_journal_date_recd_electronic     2008-02-02
_journal_date_accepted     2008-02-14
_journal_name_full     'Acta Crystallographica, Section E'
_journal_year     2008
_journal_volume     64
_journal_issue      4
_journal_page_first     m516
_journal_page_last     m516
_journal_paper_category     QM
_journal_coeditor_code     CF2184
_publ_contact_author_name     'Professor Shou-Bin Wang'
_publ_contact_author_address
;
College of Chemistry and Chemical Engineering
Henan University
Kaifeng 475003
People's Republic of China
;
_publ_contact_author_email     wangsb6688@sina.com
_publ_contact_author_fax     '086 378-3852435'
_publ_contact_author_phone     '086 378-3852435'
_publ_section_title
;\
Tetrakis(\m-2,4-difluorobenzoato)bis[(2,4-difluorobenzoato)(1,10-\
phenanthroline)gadolinium(III)]
;
loop_
    _publ_author_name
    _publ_author_address
    'Shou-Bin Wang'
;
College of Chemistry and Chemical Engineering
Henan University
Kaifeng 475003
People's Republic of China
;
    'Hong-Mei He'
;
College of Medicine
Henan University
Kaifeng 475003
People's Republic of China
;
    'Sheng Li'
;
College of Medicine
Henan University
Kaifeng 475003
People's Republic of China
;
    'Kun Tang'
;
College of Medicine
Henan University
Kaifeng 475003
People's Republic of China
;
