# Supplementary material for: Tetra­kis(μ-2,4-difluoro­benzoato)bis­[(2,4-difluoro­benzoato)(1,10-phenanthroline)gadolinium(III)]
Source: Acta Crystallogr Sect E Struct Rep Online. 2008 Mar 5;64(Pt 4):m516. doi: 10.1107/S1600536808004431 (PMC2960912; doi:10.1107/S1600536808004431)
Supplement: Supplementary file 2 [file e-64-0m516-Isup2.hkl]

# 
# h,k,l, Fc-squared, Fo-squared, sigma(Fo-squared) and status flag 
# 
data_I
_shelx_title ' 071123a in P2(1)/n' 
_shelx_refln_list_code          4 
_shelx_F_calc_maximum      313.21 
_exptl_crystal_F_000      1580.00 
_reflns_d_resolution_high  0.8255 
 
loop_ 
 _symmetry_equiv_pos_as_xyz 
 'x, y, z' 
 '-x+1/2, y+1/2, -z+1/2' 
 '-x, -y, -z' 
 'x-1/2, -y-1/2, z-1/2' 
 
_cell_length_a    15.1316 
_cell_length_b    13.6633 
_cell_length_c    15.2860 
_cell_angle_alpha  90.000 
_cell_angle_beta  109.364 
_cell_angle_gamma  90.000 
 
_shelx_F_squared_multiplier     1.000 
 
loop_ 
 _refln_index_h 
 _refln_index_k 
 _refln_index_l 
 _refln_F_squared_calc 
 _refln_F_squared_meas 
 _refln_F_squared_sigma 
 _refln_observed_status 
   2   0   0    29469.36    31521.45    841.82 o 
   4   0   0     3492.26     5313.89    153.94 o 
   6   0   0    39689.25    36771.85    987.72 o 
   8   0   0    10625.30    11420.79    325.88 o 
  10   0   0    11897.50    12392.06    358.27 o 
  12   0   0    14344.37    14285.81    501.03 o 
  14   0   0     7157.49     6911.29    320.18 o 
  16   0   0     2644.18     2838.09    185.47 o 
   1   1   0    30092.89    31743.22    755.98 o 
   2   1   0        3.54      107.37     13.28 o 
   3   1   0    20859.14    22288.19    422.86 o 
   4   1   0     1148.97     1452.44     39.57 o 
   5   1   0     1949.24     1591.76     42.63 o 
   6   1   0     1098.19     1258.71     50.02 o 
   7   1   0     4281.98     3915.22     92.52 o 
   8   1   0      234.53      216.05     39.53 o 
   9   1   0     4817.97     4627.62    106.79 o 
  10   1   0      762.43      668.49     35.71 o 
  11   1   0     3899.31     3615.83     93.11 o 
  12   1   0     1616.40     1632.34     58.65 o 
  13   1   0     7766.37     7670.94    174.00 o 
  14   1   0      315.74      271.60     51.35 o 
  15   1   0     2497.71     2556.37    169.21 o 
  16   1   0        4.06       -1.48     38.77 o 
  17   1   0      814.68      962.03    121.16 o 
   0   2   0      197.01      220.70     26.97 o 
   1   2   0     1179.49     1807.08     40.32 o 
   2   2   0      284.08      160.82     20.21 o 
   3   2   0     6847.67     8255.35    190.80 o 
   4   2   0     2141.44     2160.11     52.13 o 
   5   2   0      880.57      933.45     32.48 o 
   6   2   0    18327.75    17717.17    634.65 o 
   7   2   0       72.55       97.75     16.72 o 
   8   2   0     3768.05     3865.20     91.86 o 
   9   2   0      624.67      587.50     33.60 o 
  10   2   0      170.90      195.03     23.94 o 
  11   2   0        2.17      -17.91     17.91 o 
  12   2   0       39.30        4.02     22.62 o 
  13   2   0      372.92      377.86     42.69 o 
  14   2   0      901.13      791.65     54.59 o 
  15   2   0      407.26      348.43     56.92 o 
  16   2   0      322.81      276.13     87.05 o 
  17   2   0       26.41      -41.84     66.52 o 
   1   3   0    65697.62    64712.86   2390.34 o 
   2   3   0    10911.27    10273.48    205.79 o 
   3   3   0     2815.48     2635.64     69.65 o 
   4   3   0     3170.05     3546.52     90.72 o 
   5   3   0    42911.32    41072.36    778.84 o 
   6   3   0      838.42      772.41     32.60 o 
   7   3   0    28757.99    29967.50    574.94 o 
   8   3   0      155.15      100.64     19.19 o 
   9   3   0     7318.93     7465.04    162.52 o 
  10   3   0      151.66      148.71     23.57 o 
  11   3   0     7522.50     7391.17    165.71 o 
  12   3   0       70.82       22.20     23.91 o 
  13   3   0     5911.20     5756.33    209.28 o 
  14   3   0       20.98       30.21     30.34 o 
  15   3   0     5008.02     4977.48    184.81 o 
  16   3   0       21.62      -17.84     66.33 o 
  17   3   0     2201.87     2319.06    173.77 o 
   0   4   0     1279.68      834.03     61.96 o 
   1   4   0     4297.13     5519.76    135.14 o 
   2   4   0    59130.35    59676.46   1170.59 o 
   3   4   0        1.61        6.56      9.37 o 
   4   4   0    29136.43    28625.25    640.07 o 
   5   4   0       48.19       43.73     15.37 o 
   6   4   0    39599.28    41981.09    799.28 o 
   7   4   0      588.26      501.07     29.89 o 
   8   4   0    16951.23    16651.35    332.52 o 
   9   4   0      182.63      221.13     24.96 o 
  10   4   0     5262.00     5009.45    121.06 o 
  11   4   0      494.70      406.56     65.13 o 
  12   4   0     7559.55     7676.91    245.53 o 
  13   4   0       10.51      -15.55     26.28 o 
  14   4   0     4439.98     4696.66    155.20 o 
  15   4   0       87.91       63.26     69.70 o 
  16   4   0     1999.84     1890.04    155.53 o 
   1   5   0     1363.57     1622.76     54.57 o 
   2   5   0     2361.18     2467.44     52.31 o 
   3   5   0    11180.53    11538.57    234.69 o 
   4   5   0      791.54      842.58     38.65 o 
   5   5   0     1665.51     1921.68     61.94 o 
   6   5   0       39.28       -7.71     14.83 o 
   7   5   0     1318.22     1225.72     43.93 o 
   8   5   0      357.32      291.23     25.92 o 
   9   5   0     1004.33      831.96     41.29 o 
  10   5   0      245.63      160.63     27.40 o 
  11   5   0      247.28      210.71     31.58 o 
  12   5   0     1046.54      931.52     58.60 o 
  13   5   0        8.96      -25.12     25.12 o 
  14   5   0      208.86      154.09     46.04 o 
  15   5   0       30.41      -51.46     61.37 o 
  16   5   0      263.91       68.61     77.43 o 
   0   6   0    10086.73     9385.78    401.86 o 
   1   6   0      729.10      714.56     38.08 o 
   2   6   0    31473.61    32196.08    644.33 o 
   3   6   0      109.41       93.86     12.56 o 
   4   6   0    20921.32    20550.29    470.36 o 
   5   6   0      874.13      864.68     40.78 o 
   6   6   0     3811.61     3527.96    100.54 o 
   7   6   0      138.27      121.74     23.38 o 
   8   6   0     4692.73     4574.43    110.49 o 
   9   6   0      380.81      392.73     31.88 o 
  10   6   0     6026.42     5788.88    218.16 o 
  11   6   0      175.20      126.83     33.44 o 
  12   6   0     3361.24     3255.93    147.97 o 
  13   6   0       93.08        1.93     34.37 o 
  14   6   0     2113.72     2284.61    115.15 o 
  15   6   0      116.89       45.91     44.91 o 
  16   6   0     1681.29     1768.41    156.02 o 
   1   7   0    33665.46    33607.48    954.00 o 
   2   7   0     1115.53     1035.78     36.93 o 
   3   7   0    38728.91    39188.86   1049.26 o 
   4   7   0      284.37      336.15     21.82 o 
   5   7   0    18817.13    19071.24    441.79 o 
   6   7   0       16.91       43.72     19.65 o 
   7   7   0    12331.68    12417.85    299.47 o 
   8   7   0      437.02      380.55     35.71 o 
   9   7   0     8192.84     7937.44    177.59 o 
  10   7   0      148.35       82.31     26.49 o 
  11   7   0     7506.86     7499.09    193.90 o 
  12   7   0       10.13       -5.21     35.04 o 
  13   7   0     5003.67     5752.67    397.89 o 
  14   7   0       33.13      102.58     44.53 o 
  15   7   0     1881.08     2040.02    112.41 o 
   0   8   0    12534.10    12780.76    545.89 o 
   1   8   0     2226.25     2418.90    193.79 o 
   2   8   0     4364.54     4380.79     90.00 o 
   3   8   0      303.76      322.25     27.13 o 
   4   8   0     2791.09     2816.73     90.71 o 
   5   8   0       12.40      -16.60     18.32 o 
   6   8   0     2340.12     2071.65    103.65 o 
   7   8   0      569.12      452.08     37.85 o 
   8   8   0     6170.92     6009.94    164.25 o 
   9   8   0        1.34      -16.00     20.74 o 
  10   8   0     3483.02     3258.27     94.15 o 
  11   8   0      175.20      126.74     62.61 o 
  12   8   0      599.51      589.99     66.17 o 
  13   8   0      338.42      339.09     73.42 o 
  14   8   0     1895.32     1666.80    101.76 o 
  15   8   0      128.92      130.19     51.19 o 
   1   9   0      535.33      453.21     46.68 o 
   2   9   0       62.48       66.17     21.99 o 
   3   9   0     2910.24     2746.06    158.00 o 
   4   9   0      439.56      434.31     38.30 o 
   5   9   0      190.34      219.80     31.02 o 
   6   9   0     1023.22     1012.49     53.91 o 
   7   9   0      337.39      286.07     49.68 o 
   8   9   0      106.29       42.49     26.42 o 
   9   9   0     1571.43     1410.57     67.23 o 
  10   9   0      203.25      174.42     30.51 o 
  11   9   0     1144.56     1092.08     80.24 o 
  12   9   0       56.79       -2.30     48.48 o 
  13   9   0      855.90      898.76    113.27 o 
  14   9   0      357.13      350.25     61.67 o 
   0  10   0    18049.15    18084.02    766.45 o 
   1  10   0        2.64      -18.61     28.39 o 
   2  10   0    11800.73    12430.58    361.27 o 
   3  10   0      165.43      151.58     29.43 o 
   4  10   0    10239.53    10270.90    388.60 o 
   5  10   0      254.89      227.99     44.72 o 
   6  10   0    11376.10    11577.20    394.12 o 
   7  10   0      783.32      862.46     79.31 o 
   8  10   0     9959.06    10053.94    560.94 o 
   9  10   0       22.80       -9.82     27.95 o 
  10  10   0     3956.44     3865.74    126.93 o 
  11  10   0       45.05      -15.50     36.37 o 
  12  10   0     4456.94     4437.88    203.75 o 
  13  10   0        0.16       37.18     43.56 o 
   1  11   0    12124.67    12065.07    539.94 o 
   2  11   0      117.28      161.69     31.77 o 
   3  11   0     5876.25     6343.95    187.65 o 
   4  11   0      167.10      194.37     44.82 o 
   5  11   0    13407.39    13886.83    508.74 o 
   6  11   0       88.28       82.22     31.52 o 
   7  11   0     6618.57     6848.24    243.90 o 
   8  11   0      811.79      772.67     55.21 o 
   9  11   0     2186.39     2288.50    115.28 o 
  10  11   0      177.94      129.33     42.34 o 
  11  11   0     2327.63     2326.33    118.32 o 
  12  11   0       98.39       74.31     50.62 o 
   0  12   0        8.09      -17.55     39.86 o 
   1  12   0      183.49      240.87     35.18 o 
   2  12   0       57.20      -16.05     27.13 o 
   3  12   0       20.55      -23.52     23.52 o 
   4  12   0       26.40      -28.69     28.69 o 
   5  12   0      154.07      130.92     35.07 o 
   6  12   0       35.54      -10.26     26.78 o 
   7  12   0      104.69       58.01     32.17 o 
   8  12   0       39.88      -17.84     31.98 o 
   9  12   0      219.60      122.03     45.72 o 
  10  12   0        1.44      -33.64     33.64 o 
  11  12   0       79.94       87.61     42.64 o 
   1  13   0     6243.18     6668.15    182.34 o 
   2  13   0       66.40       56.88     30.86 o 
   3  13   0     1824.58     2036.72     91.62 o 
   4  13   0      194.87      188.43     81.20 o 
   5  13   0     3602.06     3673.33    308.63 o 
   6  13   0       14.73       32.86     31.31 o 
   7  13   0     3794.85     4091.57    352.10 o 
   8  13   0       66.96       21.81     41.21 o 
   9  13   0     1615.12     1519.41    143.83 o 
  10  13   0        1.53        1.88     58.99 o 
   0  14   0     7654.10     7701.98    244.32 o 
   1  14   0      381.67      439.21     47.51 o 
   2  14   0     5951.21     6673.25    185.77 o 
   3  14   0       15.88      -28.24     28.24 o 
   4  14   0     3871.12     4347.80    306.80 o 
   5  14   0      370.25      403.23    114.86 o 
   6  14   0     5140.61     5322.83    749.64 o 
   7  14   0       56.27       59.86     43.72 o 
   8  14   0     3349.65     3668.07    413.26 o 
   9  14   0       13.85      -10.61     56.91 o 
   1  15   0     1497.60     1699.11    114.44 o 
   2  15   0       15.49      -17.09     30.99 o 
   3  15   0     1471.11     1575.41     83.04 o 
   4  15   0       61.98       25.06     41.81 o 
   5  15   0      754.02      807.07    109.86 o 
   6  15   0       83.35       36.85     46.24 o 
   7  15   0      686.36      683.98     92.50 o 
   0  16   0      446.53      544.98     89.67 o 
   1  16   0       10.42      -16.55     25.45 o 
   2  16   0      281.01      296.58     45.81 o 
   3  16   0        6.77      -23.36     40.66 o 
   4  16   0      321.50      315.83     72.38 o 
 -15   0   1     3317.42     3679.57    207.97 o 
 -13   0   1    13679.61    13914.21    410.49 o 
 -11   0   1     8760.80     7935.54    245.24 o 
  -9   0   1    18817.41    17576.59    508.87 o 
  -7   0   1    25952.54    27028.73    733.13 o 
  -5   0   1     2136.86     2264.27     77.27 o 
   1   0   1    96469.88    84996.41   3100.97 o 
   3   0   1    45147.34    43823.13   1170.08 o 
   5   0   1    42854.93    44329.94   1183.63 o 
   7   0   1    12848.10    11315.67    319.88 o 
   9   0   1    27957.60    28432.47    777.56 o 
  11   0   1    14152.90    15035.70    431.37 o 
  13   0   1     4101.04     4805.05    242.46 o 
  15   0   1     2734.01     2765.63    177.24 o 
 -17   1   1      244.90      202.06     78.63 o 
 -16   1   1     1562.38     1438.62    126.68 o 
 -15   1   1       29.96      -29.05     37.17 o 
 -14   1   1     3621.52     3532.56     98.66 o 
 -13   1   1     1276.25     1280.45     55.33 o 
 -12   1   1     5167.96     5109.02    124.13 o 
 -11   1   1      563.20      458.14     33.68 o 
 -10   1   1     2764.41     2576.40     71.42 o 
  -9   1   1      247.64      264.39     24.26 o 
  -8   1   1     7236.17     6996.12    172.98 o 
  -7   1   1      119.92      115.73     16.70 o 
  -6   1   1    12924.43    13288.31    353.63 o 
  -5   1   1      647.16      584.13     34.04 o 
  -4   1   1    92426.44    90730.18   2423.52 o 
  -3   1   1     2259.13     3147.00    117.77 o 
  -2   1   1    18944.19    18867.68    423.54 o 
  -1   1   1       11.45       13.13      5.11 o 
   0   1   1    26539.45    27299.80    798.31 o 
   1   1   1     3004.11     4555.58    164.62 o 
   2   1   1     4992.88     5071.04    100.95 o 
   3   1   1     7652.36     7001.75    313.02 o 
   4   1   1      216.98      271.96     16.31 o 
   5   1   1      296.61      141.04     19.71 o 
   6   1   1     4349.02     4064.88     89.86 o 
   7   1   1      567.50      478.26     26.47 o 
   8   1   1     9002.15     8767.68    181.27 o 
   9   1   1     6837.45     7580.32    183.67 o 
  10   1   1     3591.10     3500.82     88.29 o 
  11   1   1     1044.41      964.27     43.53 o 
  12   1   1     5514.62     5439.53    149.68 o 
  13   1   1     1293.95     1133.12     75.31 o 
  14   1   1     1752.74     1725.98    111.96 o 
  15   1   1     1076.62     1153.29     97.24 o 
  16   1   1      436.19      439.34     62.64 o 
 -17   2   1        6.47      -53.84     58.99 o 
 -16   2   1       14.69       -1.88     59.79 o 
 -15   2   1      281.87      343.54     69.31 o 
 -14   2   1       23.84        6.52     24.51 o 
 -13   2   1     1288.62     1342.22     57.01 o 
 -12   2   1      195.55      107.72     27.02 o 
 -11   2   1      173.88      131.40     24.42 o 
 -10   2   1      333.44      325.43     28.63 o 
  -9   2   1     4071.61     3895.55     94.90 o 
  -8   2   1      417.74      424.40     38.48 o 
  -7   2   1     3119.03     3316.91     79.77 o 
  -6   2   1     6942.01     7166.10    189.41 o 
  -5   2   1      155.60      102.97     24.57 o 
  -4   2   1    43495.81    47748.36   1050.43 o 
  -3   2   1     9903.53     8926.45    179.01 o 
  -2   2   1    17321.30    17519.38    342.97 o 
  -1   2   1      318.24      214.16     14.12 o 
   0   2   1     2857.91     2569.00     67.25 o 
   1   2   1    17140.59    18641.62    614.57 o 
   2   2   1     1724.12     2000.83     53.08 o 
   3   2   1    16493.58    18581.07    355.80 o 
   4   2   1      299.22      135.62     14.07 o 
   5   2   1     4128.57     4601.84    137.35 o 
   6   2   1     2359.15     2346.62     63.94 o 
   7   2   1     3586.51     3573.94     97.32 o 
   8   2   1     5635.15     5621.70    185.86 o 
   9   2   1        7.96      -14.70     14.70 o 
  10   2   1      618.31      549.32     39.84 o 
  11   2   1      117.44       44.14     21.84 o 
  12   2   1      847.05      639.83     48.29 o 
  13   2   1       16.19      -32.53     33.65 o 
  14   2   1     1788.91     1683.50     94.18 o 
  15   2   1      871.01      795.46     75.25 o 
  16   2   1      545.78      605.41    109.21 o 
 -17   3   1       73.84       30.34     70.59 o 
 -16   3   1     2869.46     2988.07    189.73 o 
 -15   3   1      127.08      106.53     42.60 o 
 -14   3   1     7366.72     7474.28    199.88 o 
 -13   3   1       52.51       32.87     24.88 o 
 -12   3   1    10620.76    10215.44    287.69 o 
 -11   3   1      383.94      403.31     33.98 o 
 -10   3   1    12314.46    11868.04    246.83 o 
  -9   3   1     1542.33     1586.33     53.73 o 
  -8   3   1    24279.70    23661.08    542.40 o 
  -7   3   1      408.41      545.41     32.67 o 
  -6   3   1    25586.92    28940.23    647.04 o 
  -5   3   1    17824.79    18737.77    422.65 o 
  -4   3   1     4715.46     4423.19    109.17 o 
  -3   3   1     4205.05     4040.05     87.09 o 
  -2   3   1    10456.32     9515.12    190.95 o 
  -1   3   1    29501.21    32078.78    673.84 o 
   0   3   1    14177.67    15056.38    340.83 o 
   1   3   1    35953.92    35462.52    784.86 o 
   2   3   1    98101.79    96814.22   1751.15 o 
   3   3   1     5718.25     5750.21    137.93 o 
   4   3   1    49872.90    53125.73   1002.87 o 
   5   3   1     1615.59     1374.42     41.61 o 
   6   3   1    23055.78    24112.64    465.31 o 
   7   3   1      359.04      413.22     27.04 o 
   8   3   1     4908.66     4214.58    121.87 o 
   9   3   1      910.04      781.38     38.81 o 
  10   3   1     4501.58     4491.77    109.52 o 
  11   3   1      192.56      195.98     28.31 o 
  12   3   1     5294.36     5744.40    158.81 o 
  13   3   1      192.63      182.09     35.00 o 
  14   3   1     4191.01     4278.23    218.47 o 
  15   3   1      178.31      115.36     47.42 o 
  16   3   1     3337.08     3279.50    207.08 o 
 -17   4   1     2395.56     2606.83    187.94 o 
 -16   4   1       55.32      -43.72     68.01 o 
 -15   4   1     4153.35     4324.63    167.94 o 
 -14   4   1       20.34        4.46     34.59 o 
 -13   4   1     3224.94     3297.49    174.74 o 
 -12   4   1       26.62       43.00     24.37 o 
 -11   4   1    12250.34    12169.12    510.75 o 
 -10   4   1      342.83      283.09     28.38 o 
  -9   4   1    10732.57    10759.89    225.07 o 
  -8   4   1       84.93       85.48     24.34 o 
  -7   4   1    11085.52    10355.32    246.27 o 
  -6   4   1       15.93        1.80     14.00 o 
  -5   4   1    31712.83    30923.69    690.88 o 
  -4   4   1     1231.82     1219.70     36.84 o 
  -3   4   1    46941.71    47877.82    927.82 o 
  -2   4   1     5705.69     5027.97     91.90 o 
  -1   4   1    58262.17    58912.95   1637.34 o 
   0   4   1      206.42      326.77     23.70 o 
   1   4   1     5530.22     4612.08    115.97 o 
   2   4   1     1043.29     1110.66     32.62 o 
   3   4   1    81912.61    82244.79   1808.83 o 
   4   4   1     6180.90     5645.10    139.53 o 
   5   4   1    29249.01    30001.43    574.48 o 
   6   4   1      690.10      918.09     36.87 o 
   7   4   1    11474.25    11841.55    240.85 o 
   8   4   1      439.60      462.27     30.32 o 
   9   4   1     4061.76     3990.60    100.40 o 
  10   4   1      410.69      419.13     33.58 o 
  11   4   1     5686.33     5580.65    154.00 o 
  12   4   1      521.99      457.53     50.91 o 
  13   4   1     5877.76     5576.93    200.52 o 
  14   4   1      528.12      507.07     73.97 o 
  15   4   1     2445.92     2287.25    116.30 o 
  16   4   1      124.79      120.86     82.20 o 
 -16   5   1      102.52       50.06     82.94 o 
 -15   5   1       30.68       13.64     75.45 o 
 -14   5   1       56.90      -36.02     65.57 o 
 -13   5   1      530.55      489.36     48.07 o 
 -12   5   1      269.85      222.32     32.14 o 
 -11   5   1      135.50       75.16     25.62 o 
 -10   5   1      235.12      302.66     58.42 o 
  -9   5   1      314.77      298.19     27.35 o 
  -8   5   1      286.65      288.00     25.19 o 
  -7   5   1       87.02       89.21     19.33 o 
  -6   5   1     2988.20     2672.26     79.28 o 
  -5   5   1    10668.53    11166.89    262.70 o 
  -4   5   1     3212.14     3400.72     80.01 o 
  -3   5   1     3409.54     3573.08     82.58 o 
  -2   5   1     4183.35     5015.63     94.02 o 
  -1   5   1      309.50      210.51     28.50 o 
   0   5   1     6501.90     6629.07    163.78 o 
   1   5   1     1124.17     1166.81     44.94 o 
   2   5   1      559.81      480.29     24.48 o 
   3   5   1     2603.34     2491.64     73.40 o 
   4   5   1       43.84       -7.62     15.26 o 
   5   5   1       42.27       16.30     15.97 o 
   6   5   1     2215.48     2515.64     66.91 o 
   7   5   1     2430.17     2496.07     68.59 o 
   8   5   1      191.13      194.31     27.30 o 
   9   5   1     2523.06     2352.92     71.53 o 
  10   5   1        6.02      -19.08     19.08 o 
  11   5   1     2613.11     2353.24     86.36 o 
  12   5   1      166.28       98.10     34.00 o 
  13   5   1      851.71      902.80    160.66 o 
  14   5   1      179.04      149.79     49.83 o 
  15   5   1      866.34      841.36    116.30 o 
  16   5   1       49.66      -54.53     63.95 o 
 -16   6   1        5.13      -55.24     56.01 o 
 -15   6   1      825.42      807.85     73.54 o 
 -14   6   1      170.36       31.49     39.19 o 
 -13   6   1     1312.76     1453.25     87.49 o 
 -12   6   1      410.29      323.74     42.68 o 
 -11   6   1     6533.03     6418.25    191.44 o 
 -10   6   1      191.91      206.68     27.54 o 
  -9   6   1    10101.99     9907.16    221.30 o 
  -8   6   1        2.25       -4.02     17.22 o 
  -7   6   1    12221.93    11800.66    282.22 o 
  -6   6   1     1929.13     1949.23     65.49 o 
  -5   6   1     7971.95     7964.27    249.86 o 
  -4   6   1      269.35      325.44     22.18 o 
  -3   6   1     7290.12     7144.89    201.31 o 
  -2   6   1       81.07      104.97     13.03 o 
  -1   6   1    23298.83    24621.80    702.91 o 
   0   6   1     5394.77     4807.90    127.51 o 
   1   6   1    30414.54    31286.96    704.36 o 
   2   6   1     3017.06     2720.46     66.45 o 
   3   6   1    16249.89    17099.82    323.13 o 
   4   6   1       84.16       73.52     19.02 o 
   5   6   1     5849.15     5671.06    147.05 o 
   6   6   1      624.32      556.03     36.36 o 
   7   6   1     6053.77     5722.84    130.18 o 
   8   6   1     1642.38     1595.88     55.31 o 
   9   6   1     4048.82     4109.79    120.38 o 
  10   6   1     1559.01     1453.00     58.34 o 
  11   6   1     3471.65     3149.11    105.36 o 
  12   6   1     1702.49     1585.03     99.16 o 
  13   6   1     2534.35     2554.15    181.29 o 
  14   6   1       91.27       66.23     72.28 o 
  15   6   1     1168.77     1193.38    128.86 o 
 -15   7   1        0.26       -0.13     79.37 o 
 -14   7   1     3260.45     3329.97    145.61 o 
 -13   7   1       72.93       23.96     37.43 o 
 -12   7   1     4695.88     4791.65    149.26 o 
 -11   7   1      268.71      246.85     39.19 o 
 -10   7   1     9800.55    10014.46    218.10 o 
  -9   7   1     1060.25     1007.34     75.12 o 
  -8   7   1    13662.84    13180.14    317.11 o 
  -7   7   1        0.01        3.16     18.70 o 
  -6   7   1    21600.96    21017.26    484.29 o 
  -5   7   1     1860.56     1968.02    102.75 o 
  -4   7   1    21460.64    22369.70    447.42 o 
  -3   7   1      483.25      528.08     33.90 o 
  -2   7   1    35166.74    36762.07    693.93 o 
  -1   7   1       74.79       65.48     24.85 o 
   0   7   1    27927.08    27959.05    799.00 o 
   1   7   1      110.61       92.79     23.89 o 
   2   7   1    15543.69    15686.69    286.32 o 
   3   7   1     1356.34     1407.76     59.00 o 
   4   7   1    28829.71    29617.79    710.67 o 
   5   7   1      646.45      719.12     40.50 o 
   6   7   1    16095.32    16047.76    401.33 o 
   7   7   1        3.35        0.69     16.97 o 
   8   7   1     8146.92     8136.55    276.88 o 
   9   7   1        1.20      -17.82     17.82 o 
  10   7   1     7613.77     7412.75    197.21 o 
  11   7   1       20.79       -5.05     26.96 o 
  12   7   1     5240.54     5288.93    373.60 o 
  13   7   1       18.34       22.62     38.39 o 
  14   7   1     2883.20     3103.54    141.28 o 
  15   7   1        5.71       -3.67     73.77 o 
 -15   8   1      667.36      647.80     74.03 o 
 -14   8   1      154.89      152.98     49.27 o 
 -13   8   1      653.67      655.92     70.65 o 
 -12   8   1     1136.44     1106.77     68.21 o 
 -11   8   1     2868.68     2905.87    105.30 o 
 -10   8   1     1215.60     1123.58     62.05 o 
  -9   8   1     8610.68     8157.49    369.50 o 
  -8   8   1      663.15      678.87     45.10 o 
  -7   8   1     3365.18     3200.17    100.26 o 
  -6   8   1      189.39      181.27     33.73 o 
  -5   8   1     2869.74     2651.87     86.31 o 
  -4   8   1     2003.53     2030.89     71.82 o 
  -3   8   1     8830.06     8911.71    188.72 o 
  -2   8   1       84.82       74.38     15.47 o 
  -1   8   1     9336.95     9631.53    325.18 o 
   0   8   1     3523.14     3347.34    126.61 o 
   1   8   1    11903.09    12402.09    300.32 o 
   2   8   1     5482.44     5801.75    167.39 o 
   3   8   1       56.05       45.91     18.23 o 
   4   8   1       18.55      -13.27     17.48 o 
   5   8   1     1792.38     1813.75     68.68 o 
   6   8   1      858.34      846.93     62.07 o 
   7   8   1     3044.98     2928.04    131.11 o 
   8   8   1      471.14      482.03     51.65 o 
   9   8   1     2946.33     2676.35     83.28 o 
  10   8   1      989.12     1023.81     59.30 o 
  11   8   1     2685.78     2518.21    144.62 o 
  12   8   1     1047.27      980.73     83.56 o 
  13   8   1     1576.06     1512.19     95.32 o 
  14   8   1      795.18      928.77     83.95 o 
 -14   9   1      244.05      261.77     56.34 o 
 -13   9   1       40.90       22.63     37.37 o 
 -12   9   1     1394.76     1283.09     85.11 o 
 -11   9   1      100.45        7.57     31.17 o 
 -10   9   1     2774.10     2913.22    129.50 o 
  -9   9   1      987.29     1002.48     57.31 o 
  -8   9   1      107.15       10.68     25.57 o 
  -7   9   1     1585.01     1432.39     64.22 o 
  -6   9   1       12.48      -19.85     19.85 o 
  -5   9   1       11.90      -12.52     18.81 o 
  -4   9   1     1576.52     1564.77     90.34 o 
  -3   9   1     1433.36     1390.15     59.79 o 
  -2   9   1     3781.55     4033.85    141.56 o 
  -1   9   1     2343.05     2004.04    131.14 o 
   0   9   1     2267.01     2219.82     98.22 o 
   1   9   1     3399.11     3366.94    130.65 o 
   2   9   1      587.34      522.50     42.46 o 
   3   9   1     1762.84     1819.52     68.82 o 
   4   9   1      789.92      675.03     44.55 o 
   5   9   1      100.87       94.35     27.38 o 
   6   9   1      567.80      561.96     49.03 o 
   7   9   1      208.46      182.88     31.21 o 
   8   9   1      791.69      734.85     44.57 o 
   9   9   1     1533.21     1459.11     59.06 o 
  10   9   1      249.42      197.66     37.60 o 
  11   9   1      573.58      573.99     52.90 o 
  12   9   1      676.45      630.88     70.25 o 
  13   9   1      535.22      570.41     69.92 o 
  14   9   1      145.58      105.99     62.46 o 
 -14  10   1        0.20       50.86     44.81 o 
 -13  10   1     4577.13     4295.96    213.32 o 
 -12  10   1       96.45       93.93     44.17 o 
 -11  10   1     3798.74     3922.73    130.80 o 
 -10  10   1      624.39      572.10     62.57 o 
  -9  10   1     5904.93     5990.66    275.67 o 
  -8  10   1       81.70       70.18     30.45 o 
  -7  10   1     9073.06     9078.32    237.19 o 
  -6  10   1      147.34      124.39     29.31 o 
  -5  10   1     9940.71    10311.29    459.66 o 
  -4  10   1        4.45       -7.86     28.76 o 
  -3  10   1     9658.74     9816.19    340.44 o 
  -2  10   1       42.73       30.80     25.63 o 
  -1  10   1    20219.50    21065.20    468.86 o 
   0  10   1       26.92      -10.06     29.13 o 
   1  10   1    14628.06    15176.74    461.55 o 
   2  10   1      676.68      669.00     45.04 o 
   3  10   1     3445.99     3320.30    123.25 o 
   4  10   1        1.20       -6.48     22.57 o 
   5  10   1    14722.23    15159.71    840.93 o 
   6  10   1     1590.18     1586.65     71.72 o 
   7  10   1    10358.62    10873.45    277.80 o 
   8  10   1      162.69      173.55     35.02 o 
   9  10   1     3521.47     3189.19    111.60 o 
  10  10   1       43.50       75.57     31.42 o 
  11  10   1     3591.09     3683.59    270.27 o 
  12  10   1      134.73      127.04     48.11 o 
  13  10   1     2827.86     2910.80    218.92 o 
 -13  11   1       74.91       90.73     46.08 o 
 -12  11   1     2010.93     1942.90    109.30 o 
 -11  11   1       25.27       -4.29     30.24 o 
 -10  11   1     1010.24     1010.96     77.60 o 
  -9  11   1       81.22       67.73     39.57 o 
  -8  11   1     5738.23     5892.82    555.36 o 
  -7  11   1      178.29      236.10     39.86 o 
  -6  11   1     7668.29     8091.79    268.60 o 
  -5  11   1      924.02      953.53     97.35 o 
  -4  11   1     8231.65     8676.34    725.90 o 
  -3  11   1       81.02       73.69     28.75 o 
  -2  11   1    10994.16    11583.17    469.07 o 
  -1  11   1      260.76      285.28     36.91 o 
   0  11   1    12364.85    12436.65    391.57 o 
   1  11   1      637.63      627.75     59.83 o 
   2  11   1     9222.16     9592.97    236.14 o 
   3  11   1       16.32      -22.10     22.10 o 
   4  11   1     8644.33     8678.08    410.85 o 
   5  11   1      225.95      206.87     37.63 o 
   6  11   1     4819.29     5100.17    186.80 o 
   7  11   1      883.30      968.83     61.35 o 
   8  11   1     3627.45     3695.00    150.72 o 
   9  11   1      261.57      229.49     39.66 o 
  10  11   1     2297.77     2252.08    162.77 o 
  11  11   1      201.27      157.92     56.57 o 
  12  11   1     2413.78     2467.25    127.99 o 
 -12  12   1        0.75      -33.31     33.31 o 
 -11  12   1       50.84        2.12     35.50 o 
 -10  12   1       53.17      -19.31     44.42 o 
  -9  12   1      189.84       93.24     46.16 o 
  -8  12   1        5.13      -29.71     35.89 o 
  -7  12   1      152.78       78.31     42.73 o 
  -6  12   1      447.67      326.55     78.08 o 
  -5  12   1      349.15      325.23     51.51 o 
  -4  12   1     1439.91     1477.33    196.91 o 
  -3  12   1       22.65      -23.78     26.54 o 
  -2  12   1      204.80      228.38     44.72 o 
  -1  12   1      638.88      593.14     47.94 o 
   0  12   1       18.40       21.52     33.36 o 
   1  12   1      259.63      187.67     45.43 o 
   2  12   1      588.89      596.45     59.67 o 
   3  12   1       82.37       43.02     30.59 o 
   4  12   1     2532.06     2350.04     95.05 o 
   5  12   1      169.38       77.63     34.73 o 
   6  12   1      629.70      665.91     54.22 o 
   7  12   1       26.73       10.43     38.81 o 
   8  12   1     1409.25     1487.17     77.05 o 
   9  12   1        9.20       39.32     37.19 o 
  10  12   1      788.03      712.74     70.46 o 
  11  12   1       78.88       40.32     41.94 o 
 -10  13   1     1871.86     2158.72    189.63 o 
  -9  13   1      232.20      209.83     55.70 o 
  -8  13   1     3456.97     3317.52    452.91 o 
  -7  13   1      378.24      304.84     55.52 o 
  -6  13   1     3919.57     4163.49    429.27 o 
  -5  13   1      513.75      452.38     61.47 o 
  -4  13   1     2365.24     2399.42    137.59 o 
  -3  13   1      523.24      621.10     73.25 o 
  -2  13   1     3761.45     4062.28    194.25 o 
  -1  13   1       44.35       63.94     30.91 o 
   0  13   1     4209.84     4291.28    131.20 o 
   1  13   1      189.34      183.89     37.27 o 
   2  13   1     2965.54     3223.97    147.50 o 
   3  13   1       50.62       28.27     30.85 o 
   4  13   1     3529.83     3865.09    422.08 o 
   5  13   1       90.92       90.77     35.35 o 
   6  13   1     3390.55     3551.82    126.10 o 
   7  13   1      683.63      697.56     58.96 o 
   8  13   1     1234.82     1174.65    126.29 o 
   9  13   1      340.27      366.94     57.87 o 
  10  13   1     1650.69     1621.58    100.32 o 
  -9  14   1     3113.92     3224.23    331.03 o 
  -8  14   1       39.18       57.86     49.02 o 
  -7  14   1     5440.40     5886.93    290.09 o 
  -6  14   1      164.97      140.01     53.19 o 
  -5  14   1     5002.93     5656.79    356.81 o 
  -4  14   1        2.43      -12.19     38.51 o 
  -3  14   1     5383.66     5859.61    271.04 o 
  -2  14   1      153.02      152.16     37.21 o 
  -1  14   1     5341.55     5766.80    290.86 o 
   0  14   1      114.60      125.79     45.40 o 
   1  14   1     4748.77     5302.79    156.41 o 
   2  14   1      108.76      133.20     36.46 o 
   3  14   1     4382.15     4627.51    142.81 o 
   4  14   1      318.58      298.09     61.13 o 
   5  14   1     3793.18     4289.86    481.51 o 
   6  14   1       44.50       81.94     44.02 o 
   7  14   1     4566.26     4957.14    424.95 o 
   8  14   1        2.49      -15.96     56.02 o 
  -7  15   1       27.10      -12.96     44.02 o 
  -6  15   1     2165.90     2303.58    303.82 o 
  -5  15   1      168.48      159.80     85.22 o 
  -4  15   1     1123.99     1170.33     89.76 o 
  -3  15   1      159.66      161.92     50.20 o 
  -2  15   1     1161.19     1164.73     67.23 o 
  -1  15   1       43.66       65.31     33.82 o 
   0  15   1     1731.85     1816.16     68.16 o 
   1  15   1      384.17      443.84     42.18 o 
   2  15   1      598.33      652.67     57.90 o 
   3  15   1      857.52      900.92     62.77 o 
   4  15   1      336.29      311.06     61.20 o 
   5  15   1      116.69       65.36     80.01 o 
   6  15   1      935.46      896.48    166.75 o 
  -4  16   1       64.85       66.33     46.50 o 
  -3  16   1      305.08      322.82     62.27 o 
  -2  16   1      214.49      155.67     43.34 o 
  -1  16   1      444.99      433.23     49.63 o 
   0  16   1      110.95      132.95     32.50 o 
   1  16   1      184.83      135.55     37.85 o 
   2  16   1      265.77      326.09     67.27 o 
   3  16   1      932.90      991.60     89.58 o 
   4  16   1      339.94      468.52     69.64 o 
 -16   0   2     1603.05     1684.65    133.32 o 
 -14   0   2     3060.40     3078.24    129.27 o 
 -12   0   2    16742.54    17646.00    505.29 o 
 -10   0   2     7292.52     7044.21    217.93 o 
  -8   0   2    32739.94    31653.58    858.59 o 
  -6   0   2    46132.11    40873.09   1095.00 o 
   0   0   2    51297.86    43792.05   1596.93 o 
   2   0   2    34871.48    36526.09   1450.52 o 
   4   0   2     5661.40     5262.81    152.43 o 
   6   0   2    35767.21    39117.44   1049.38 o 
   8   0   2    31651.13    31412.71    852.08 o 
  10   0   2     8123.14     8109.11    245.90 o 
  12   0   2     3466.85     3429.28    187.84 o 
  14   0   2     2239.37     2622.98    169.21 o 
 -16   1   2      217.40      301.22    104.65 o 
 -15   1   2     3046.65     3150.87    109.89 o 
 -14   1   2     1293.88     1279.28     57.14 o 
 -13   1   2     1962.30     1771.68     65.07 o 
 -12   1   2      194.00      118.89     27.98 o 
 -11   1   2     2506.65     2431.94     72.06 o 
 -10   1   2     3117.50     2785.11     75.66 o 
  -9   1   2     6911.37     6503.06    142.34 o 
  -8   1   2     4386.15     4626.75    104.82 o 
  -7   1   2    17499.61    18187.31    354.60 o 
  -6   1   2       29.39       32.32     13.00 o 
  -5   1   2    38166.12    38162.64   1697.56 o 
  -4   1   2     2016.40     2817.44     81.18 o 
  -3   1   2     4189.59     4701.98    100.86 o 
  -2   1   2     5724.13     5955.16    124.77 o 
  -1   1   2      350.33      262.07     14.90 o 
   0   1   2    41923.39    40411.37    854.36 o 
   1   1   2    30844.09    30281.13    651.02 o 
   2   1   2       41.77       44.37     10.31 o 
   3   1   2     1748.27     1638.24     39.84 o 
   4   1   2      830.13      687.50     24.92 o 
   5   1   2    22760.71    24050.81    459.83 o 
   6   1   2    19997.49    19891.58    481.95 o 
   7   1   2     6211.03     6329.82    182.39 o 
   8   1   2     7613.46     7082.09    150.52 o 
   9   1   2     3275.90     3299.81     82.37 o 
  10   1   2     1422.47     1365.45     48.18 o 
  11   1   2     2511.17     2470.63     84.62 o 
  12   1   2     2160.14     2080.54     98.21 o 
  13   1   2     1421.33     1411.64     83.75 o 
  14   1   2     2531.62     2445.22    114.22 o 
  15   1   2      315.04      361.33     58.19 o 
  16   1   2      676.33      642.00     71.97 o 
 -16   2   2      181.25      149.84    113.08 o 
 -15   2   2      523.01      561.82     50.95 o 
 -14   2   2      984.17      834.19     56.41 o 
 -13   2   2      538.56      552.03     40.60 o 
 -12   2   2      154.89      132.95     27.68 o 
 -11   2   2     4398.66     4368.32    108.44 o 
 -10   2   2     1180.02     1120.06     46.19 o 
  -9   2   2     4125.17     3951.27     96.00 o 
  -8   2   2      500.69      618.25     31.75 o 
  -7   2   2      846.75      850.16     35.67 o 
  -6   2   2     2114.45     2191.87    113.41 o 
  -5   2   2    30087.49    32392.56    718.58 o 
  -4   2   2    33048.32    37472.13    726.17 o 
  -3   2   2    17493.16    17415.18    341.84 o 
  -2   2   2      926.76     1195.16     41.31 o 
  -1   2   2     7842.60     8049.89    162.47 o 
   0   2   2     5559.81     6814.01    117.86 o 
   1   2   2    65802.34    64295.46   1097.43 o 
   2   2   2    16246.57    15707.44    422.79 o 
   3   2   2     4345.61     4704.75     97.49 o 
   4   2   2     4298.93     4620.34     98.06 o 
   5   2   2     9360.38     9058.49    429.83 o 
   6   2   2     4341.65     4873.35    205.94 o 
   7   2   2    12402.51    12905.64    339.78 o 
   8   2   2      620.67      530.59     44.71 o 
   9   2   2     3710.92     3633.17     89.46 o 
  10   2   2       13.82      -13.19     16.38 o 
  11   2   2     2563.29     2375.61     82.96 o 
  12   2   2       10.75      -31.02     31.02 o 
  13   2   2     3005.73     3054.31    127.41 o 
  14   2   2      316.31      302.11     58.26 o 
  15   2   2     1906.63     1839.85    103.94 o 
  16   2   2      239.80      204.52     54.49 o 
 -17   3   2     2493.25     2602.66    177.83 o 
 -16   3   2        3.24      -30.14     43.87 o 
 -15   3   2     3662.23     3830.12    127.25 o 
 -14   3   2       55.41       17.92     30.87 o 
 -13   3   2     6120.20     6001.87    146.24 o 
 -12   3   2     2800.02     2718.18    134.68 o 
 -11   3   2    11921.21    11535.87    540.92 o 
 -10   3   2        4.46        1.38     17.57 o 
  -9   3   2    16441.72    16295.43    325.79 o 
  -8   3   2     5958.67     5911.44    130.59 o 
  -7   3   2    44332.43    45160.47   1002.86 o 
  -6   3   2     5139.79     5290.32    158.05 o 
  -5   3   2    36632.66    36757.24    713.43 o 
  -4   3   2     3036.90     3386.95     76.02 o 
  -3   3   2     7678.58     7971.17    161.96 o 
  -2   3   2     2442.60     2766.73     74.81 o 
  -1   3   2    42508.68    41933.07    759.69 o 
   0   3   2     9340.21     9606.21    221.89 o 
   1   3   2     4260.26     3705.64     93.05 o 
   2   3   2     2066.74     2043.67     41.75 o 
   3   3   2    28267.21    28640.57    544.29 o 
   4   3   2    10763.47    10541.25    209.36 o 
   5   3   2    18046.32    18572.57    360.99 o 
   6   3   2       18.32      -13.36     13.36 o 
   7   3   2     7474.66     7381.10    208.31 o 
   8   3   2      478.45      511.64     31.29 o 
   9   3   2     6127.31     5902.60    156.10 o 
  10   3   2     1303.85     1243.88     57.21 o 
  11   3   2     4444.89     4343.01    126.96 o 
  12   3   2      390.62      307.33     51.26 o 
  13   3   2     2959.90     2838.29    124.31 o 
  14   3   2      441.61      465.99     87.25 o 
  15   3   2     2303.79     2354.82    119.51 o 
  16   3   2      263.20      277.29     92.95 o 
 -17   4   2        1.91      -15.79     90.31 o 
 -16   4   2     1629.55     1744.99     99.21 o 
 -15   4   2      714.04      793.63     69.74 o 
 -14   4   2     5456.60     5626.17    289.33 o 
 -13   4   2     2129.72     2211.00     88.39 o 
 -12   4   2     5830.26     5469.86    188.46 o 
 -11   4   2      240.15      258.82     30.87 o 
 -10   4   2     7571.50     7220.51    178.49 o 
  -9   4   2      368.67      288.75     25.91 o 
  -8   4   2     6148.27     6108.91    189.38 o 
  -7   4   2     4899.60     5133.79    197.04 o 
  -6   4   2    30538.80    30799.88    689.33 o 
  -5   4   2     9214.20    10039.25    205.91 o 
  -4   4   2    28766.90    26792.38    524.78 o 
  -3   4   2      226.23      154.23     14.35 o 
  -2   4   2    16361.21    16567.50    388.39 o 
  -1   4   2     6462.40     5948.71    120.19 o 
   0   4   2    64407.76    65008.01   2371.20 o 
   1   4   2     3012.11     2664.88     74.29 o 
   2   4   2    10274.85    10294.79    195.63 o 
   3   4   2      310.47      200.78     21.66 o 
   4   4   2    12679.96    12255.03    243.07 o 
   5   4   2     4706.31     5251.01    114.48 o 
   6   4   2    18368.38    18983.46    372.38 o 
   7   4   2     3525.32     3213.77     82.06 o 
   8   4   2     7890.12     8384.42    338.61 o 
   9   4   2       90.52       63.10     21.27 o 
  10   4   2     3533.81     3490.54    107.45 o 
  11   4   2     1105.49     1050.62     57.15 o 
  12   4   2     5374.99     5433.33    155.39 o 
  13   4   2      604.68      508.03     85.57 o 
  14   4   2     2761.90     2486.02    120.34 o 
  15   4   2      415.41      469.88     65.74 o 
  16   4   2     1202.18     1218.86    133.52 o 
 -17   5   2      142.11       23.91    139.00 o 
 -16   5   2      378.77      346.41     60.63 o 
 -15   5   2      228.52      157.91     55.18 o 
 -14   5   2      550.00      465.48     48.29 o 
 -13   5   2        2.66      -27.61     27.61 o 
 -12   5   2     1867.75     2015.80     84.21 o 
 -11   5   2      301.70      296.60     31.65 o 
 -10   5   2      134.67      145.14     25.00 o 
  -9   5   2       24.56       45.06     17.45 o 
  -8   5   2     1982.31     1739.52     62.64 o 
  -7   5   2     3245.21     3478.38     97.77 o 
  -6   5   2     8452.65     8647.62    182.39 o 
  -5   5   2     2025.77     2198.03     58.17 o 
  -4   5   2     4400.39     4265.45     96.59 o 
  -3   5   2     2558.74     2283.36     57.98 o 
  -2   5   2     1203.72      986.72     32.68 o 
  -1   5   2    14813.53    15407.10    291.71 o 
   0   5   2    17421.81    17816.54    513.19 o 
   1   5   2       52.22       42.20     15.73 o 
   2   5   2    14482.03    14853.58    280.95 o 
   3   5   2       70.38       73.35     13.69 o 
   4   5   2     9939.96     9471.19    226.37 o 
   5   5   2     1110.76      973.86     36.72 o 
   6   5   2     4545.98     4213.29     98.89 o 
   7   5   2      171.12      166.43     20.34 o 
   8   5   2     7069.42     8175.85    178.07 o 
   9   5   2       82.26       21.47     22.71 o 
  10   5   2     2982.01     2992.75     98.78 o 
  11   5   2       47.32       11.82     26.55 o 
  12   5   2     2202.53     2046.36     83.74 o 
  13   5   2      320.84      271.04     54.72 o 
  14   5   2     1700.66     1690.78    100.02 o 
  15   5   2      193.39      107.28     48.91 o 
 -16   6   2     1196.05     1355.73    106.76 o 
 -15   6   2       70.63       90.52     77.63 o 
 -14   6   2      749.88      753.23     59.76 o 
 -13   6   2     2001.79     1916.30     85.46 o 
 -12   6   2     2788.93     2551.10    142.42 o 
 -11   6   2      844.99      948.56     57.90 o 
 -10   6   2    11865.27    11877.10    281.89 o 
  -9   6   2      700.81      611.90     81.69 o 
  -8   6   2     7508.48     7509.60    189.82 o 
  -7   6   2     3319.76     3187.46     93.94 o 
  -6   6   2     5888.40     5538.20    124.62 o 
  -5   6   2     2842.48     2980.73     74.88 o 
  -4   6   2     5130.51     4828.14    109.24 o 
  -3   6   2     3749.82     3592.53    100.25 o 
  -2   6   2     6740.08     6779.37    140.93 o 
  -1   6   2       39.34       57.98     16.90 o 
   0   6   2    18720.96    19677.98    452.36 o 
   1   6   2     1365.16     1479.89     55.06 o 
   2   6   2    16980.13    18417.08    515.55 o 
   3   6   2    18047.91    18263.78    344.58 o 
   4   6   2    20480.37    21086.85    482.46 o 
   5   6   2     5377.47     5025.82    115.05 o 
   6   6   2     4197.34     4092.85     98.95 o 
   7   6   2     2204.20     2423.85     69.41 o 
   8   6   2     2532.36     2590.89    176.36 o 
   9   6   2     5494.30     5623.11    155.05 o 
  10   6   2     2144.36     2120.99     82.62 o 
  11   6   2     2736.30     2411.80     90.56 o 
  12   6   2     1413.84     1336.27     69.64 o 
  13   6   2      435.18      495.06     64.67 o 
  14   6   2      905.95      722.12     82.00 o 
  15   6   2      384.20      504.17    112.33 o 
 -16   7   2        5.36       22.31     44.25 o 
 -15   7   2     3076.86     3182.58    297.58 o 
 -14   7   2      298.10      367.52     57.81 o 
 -13   7   2     7878.95     7569.42    272.62 o 
 -12   7   2      246.95      158.50     39.51 o 
 -11   7   2     8353.80     7972.90    214.58 o 
 -10   7   2     1066.18     1076.78     75.70 o 
  -9   7   2    10485.32    10805.74    266.71 o 
  -8   7   2      747.05      742.47     70.31 o 
  -7   7   2    12197.14    12493.67    299.25 o 
  -6   7   2      377.50      364.91     26.67 o 
  -5   7   2    13823.55    13430.20    277.06 o 
  -4   7   2       25.18       19.53     14.35 o 
  -3   7   2    17509.90    16904.76    403.96 o 
  -2   7   2       88.46       97.26     20.81 o 
  -1   7   2    21831.56    22427.64    486.53 o 
   0   7   2     1002.82     1128.32     50.80 o 
   1   7   2    31511.57    32382.00    733.05 o 
   2   7   2     4399.55     4948.08    165.35 o 
   3   7   2    11867.11    12798.71    322.21 o 
   4   7   2      197.08      160.22     28.79 o 
   5   7   2    13810.01    13328.44    318.14 o 
   6   7   2      159.82      148.81     22.38 o 
   7   7   2     8292.28     8061.64    177.03 o 
   8   7   2       27.51        1.57     20.09 o 
   9   7   2     5215.06     5488.34    169.49 o 
  10   7   2      355.92      311.57     39.28 o 
  11   7   2     6345.46     6424.33    180.79 o 
  12   7   2        7.17      -27.13     27.13 o 
  13   7   2     1664.33     1838.58    235.38 o 
  14   7   2        0.37      -72.98     72.98 o 
 -15   8   2       53.44       10.09     40.29 o 
 -14   8   2     1201.50     1142.13     81.76 o 
 -13   8   2     1860.16     1698.50     90.32 o 
 -12   8   2     4426.40     4394.10    150.50 o 
 -11   8   2     4014.82     3868.62    125.96 o 
 -10   8   2     3421.96     3513.69    143.23 o 
  -9   8   2       49.73       12.34     33.25 o 
  -8   8   2     4196.32     4067.48    120.12 o 
  -7   8   2     1978.63     1935.47     71.74 o 
  -6   8   2     2844.59     2655.72     86.17 o 
  -5   8   2     1148.83     1121.58     59.90 o 
  -4   8   2     2055.47     1970.65     68.75 o 
  -3   8   2     3331.92     3165.54     78.61 o 
  -2   8   2     8533.44     9208.92    190.78 o 
  -1   8   2    13956.84    14814.23    332.74 o 
   0   8   2     7074.44     7096.83    185.53 o 
   1   8   2     6724.10     6708.70    176.65 o 
   2   8   2    10064.52    10235.42    309.59 o 
   3   8   2     3657.71     3171.93    106.48 o 
   4   8   2      337.11      236.53     30.22 o 
   5   8   2     2291.88     2004.11     73.26 o 
   6   8   2      859.45      686.49     73.47 o 
   7   8   2     2324.05     2373.64     72.49 o 
   8   8   2     1517.73     1474.22     56.98 o 
   9   8   2     2956.00     2824.45    152.25 o 
  10   8   2     2155.18     2037.51    138.61 o 
  11   8   2     1486.38     1476.76     74.45 o 
  12   8   2     1209.84     1152.09     67.56 o 
  13   8   2     1353.41     1258.31    132.33 o 
  14   8   2     1159.98      978.59    134.25 o 
 -15   9   2      324.87      277.78     58.75 o 
 -14   9   2      247.98      221.73     53.42 o 
 -13   9   2      867.24      697.68     60.90 o 
 -12   9   2      460.50      403.54     47.88 o 
 -11   9   2      957.82      886.99     73.35 o 
 -10   9   2     2863.68     2650.95    155.93 o 
  -9   9   2       45.65       11.94     34.15 o 
  -8   9   2     1598.05     1590.41     86.30 o 
  -7   9   2     1024.91      958.39     67.28 o 
  -6   9   2     1985.89     1905.25     89.96 o 
  -5   9   2     4879.30     5010.99    224.64 o 
  -4   9   2     4375.55     4134.31    397.50 o 
  -3   9   2      538.01      412.68     28.27 o 
  -2   9   2     2684.27     2568.19     70.74 o 
  -1   9   2      541.32      520.16     38.68 o 
   0   9   2     6390.26     6814.92    314.73 o 
   1   9   2      927.09      809.84     48.50 o 
   2   9   2     8741.68     9534.48    226.95 o 
   3   9   2      426.10      416.54     58.92 o 
   4   9   2      548.89      606.35     43.22 o 
   5   9   2     1343.67     1338.26     61.55 o 
   6   9   2     3076.93     2954.10     99.17 o 
   7   9   2     1622.73     1578.89     59.25 o 
   8   9   2     3564.89     3282.87    110.05 o 
   9   9   2      199.02      175.41     32.88 o 
  10   9   2     1719.38     1706.82     79.45 o 
  11   9   2       51.61       -2.29     30.51 o 
  12   9   2     1325.81     1340.38     91.08 o 
  13   9   2      159.19      106.16     50.91 o 
 -14  10   2     2564.60     2687.31    133.35 o 
 -13  10   2      217.78      262.04     53.45 o 
 -12  10   2     4498.27     4179.30    205.92 o 
 -11  10   2      141.24       84.58     43.73 o 
 -10  10   2     2920.71     3059.57    336.48 o 
  -9  10   2        2.91      -31.19     31.19 o 
  -8  10   2     6083.63     6372.20    444.43 o 
  -7  10   2       27.01       12.49     24.70 o 
  -6  10   2    11285.80    11301.99    290.56 o 
  -5  10   2      588.94      676.51     60.74 o 
  -4  10   2    16021.73    16981.86    661.77 o 
  -3  10   2      343.09      339.07     37.97 o 
  -2  10   2    11378.55    11994.98    282.03 o 
  -1  10   2      347.90      345.87     36.54 o 
   0  10   2     7947.56     8099.87    267.47 o 
   1  10   2       18.28      -24.22     24.22 o 
   2  10   2     3087.04     3168.52    215.59 o 
   3  10   2      618.61      581.85     50.24 o 
   4  10   2     6756.55     6714.92    301.07 o 
   5  10   2      506.91      634.22     57.29 o 
   6  10   2     9310.92     9381.60    303.25 o 
   7  10   2      720.11      643.42     50.00 o 
   8  10   2     3992.53     4175.63    132.90 o 
   9  10   2      517.50      387.09     45.34 o 
  10  10   2     3127.24     3000.90    120.92 o 
  11  10   2      304.86      250.82     78.87 o 
  12  10   2     1909.79     1950.64    135.41 o 
 -13  11   2     1804.86     1816.79    155.03 o 
 -12  11   2      220.71      148.31     53.68 o 
 -11  11   2     1199.80     1264.50     91.36 o 
 -10  11   2      518.69      444.15     62.27 o 
  -9  11   2     1908.92     1831.40    101.21 o 
  -8  11   2       61.15       68.73     37.14 o 
  -7  11   2     5949.67     6320.19    471.49 o 
  -6  11   2      526.70      525.82    127.56 o 
  -5  11   2     9332.19     9466.39    961.82 o 
  -4  11   2      367.57      298.74     48.61 o 
  -3  11   2     9227.65     9759.09    351.12 o 
  -2  11   2      478.31      460.74     43.75 o 
  -1  11   2     5033.11     4899.05    138.23 o 
   0  11   2     1682.89     1704.78    127.38 o 
   1  11   2     9041.83     9314.79    305.33 o 
   2  11   2      228.25      223.39     37.95 o 
   3  11   2     6927.84     7015.73    366.91 o 
   4  11   2     1646.30     1600.73    113.70 o 
   5  11   2     1739.73     1632.06    110.92 o 
   6  11   2     1278.74     1292.44     67.47 o 
   7  11   2     3931.73     4241.70    136.20 o 
   8  11   2      265.39      278.07     40.64 o 
   9  11   2     3646.31     3501.65    122.39 o 
  10  11   2      345.70      335.43     46.34 o 
  11  11   2     1550.78     1682.21    102.44 o 
  12  11   2      143.39      149.92     66.13 o 
 -12  12   2        1.73      -14.50     35.73 o 
 -11  12   2      153.33       71.70     45.93 o 
 -10  12   2       12.73      -42.44     42.44 o 
  -9  12   2     1291.59     1254.83     89.45 o 
  -8  12   2        8.00      -33.15     33.15 o 
  -7  12   2     2237.48     2311.41    275.62 o 
  -6  12   2      307.21      266.97     62.56 o 
  -5  12   2     3055.93     2903.40    181.35 o 
  -4  12   2     1118.11      930.91    114.80 o 
  -3  12   2      448.02      451.36     45.45 o 
  -2  12   2     1209.77     1233.99     68.61 o 
  -1  12   2       83.25       80.45     29.34 o 
   0  12   2      312.74      327.09     39.89 o 
   1  12   2     5875.27     5612.54    295.59 o 
   2  12   2     1210.39     1173.71     61.52 o 
   3  12   2     3898.09     4228.42    124.91 o 
   4  12   2       22.30       -5.86     30.19 o 
   5  12   2     2380.28     2445.85    124.21 o 
   6  12   2       17.02      -10.40     29.19 o 
   7  12   2     3421.05     3430.51    151.60 o 
   8  12   2      156.13      206.21     52.01 o 
   9  12   2     1107.69     1053.29     66.24 o 
  10  12   2       76.93       33.59     41.82 o 
  11  12   2      621.82      546.95     70.78 o 
 -11  13   2     1981.80     2040.56    197.46 o 
 -10  13   2      678.10      632.76    105.19 o 
  -9  13   2     2473.94     2692.73    392.79 o 
  -8  13   2      786.27      840.50     80.07 o 
  -7  13   2     3125.59     3338.09    389.47 o 
  -6  13   2     1796.52     1629.02    136.05 o 
  -5  13   2     2126.17     2129.99    332.92 o 
  -4  13   2     1144.13     1172.94    122.87 o 
  -3  13   2     1622.77     1813.76    139.61 o 
  -2  13   2       32.87       -9.99     28.64 o 
  -1  13   2     2385.69     2462.53     92.39 o 
   0  13   2     1049.49     1077.02     62.12 o 
   1  13   2     6492.54     6948.43    187.81 o 
   2  13   2     1192.91     1315.94     67.89 o 
   3  13   2     4436.84     4792.50    275.13 o 
   4  13   2      467.70      465.80     51.42 o 
   5  13   2     1493.87     1554.27    132.78 o 
   6  13   2      976.81     1068.53     70.01 o 
   7  13   2     1296.31     1292.19     93.10 o 
   8  13   2     1081.20     1039.38     65.72 o 
   9  13   2     1002.29     1036.38     80.02 o 
  -9  14   2       16.73       -2.83     43.07 o 
  -8  14   2     3247.07     3628.73    513.72 o 
  -7  14   2       72.92       60.25     43.43 o 
  -6  14   2     4204.40     4498.56    341.44 o 
  -5  14   2        9.69       -3.26     39.78 o 
  -4  14   2     3053.10     3531.05    159.55 o 
  -3  14   2       11.86        9.73     37.54 o 
  -2  14   2     3757.49     4005.57    185.94 o 
  -1  14   2      952.19      922.95     60.35 o 
   0  14   2     3810.28     3975.03    129.36 o 
   1  14   2      523.61      579.18     44.83 o 
   2  14   2     4591.83     4862.51    250.50 o 
   3  14   2       62.56       82.17     35.72 o 
   4  14   2     4596.87     4953.56    651.11 o 
   5  14   2      202.12      200.67     42.56 o 
   6  14   2     2712.17     2723.05    137.97 o 
   7  14   2       33.42       17.31     44.83 o 
   8  14   2     1905.40     1681.86    100.48 o 
  -7  15   2     1260.16     1476.77    219.37 o 
  -6  15   2      819.58      989.36     85.50 o 
  -5  15   2      872.80      887.06    185.69 o 
  -4  15   2      619.47      667.05     77.42 o 
  -3  15   2      508.01      495.58     91.36 o 
  -2  15   2     1013.32     1138.86     66.37 o 
  -1  15   2     1313.43     1443.76     74.31 o 
   0  15   2     1961.19     1909.77     69.83 o 
   1  15   2      840.25      980.91     54.11 o 
   2  15   2     1180.53     1287.01     82.50 o 
   3  15   2      408.39      450.56     51.97 o 
   4  15   2      192.56      235.91     57.59 o 
   5  15   2      792.27      913.01     83.38 o 
   6  15   2      621.38      653.78    110.15 o 
  -4  16   2      500.82      560.48    109.95 o 
  -3  16   2      568.35      570.54     74.38 o 
  -2  16   2      281.43      292.33     54.46 o 
  -1  16   2     1117.49     1110.56    189.33 o 
   0  16   2      209.90      214.65     35.21 o 
   1  16   2      743.65      837.67     54.34 o 
   2  16   2      326.96      291.84     39.48 o 
   3  16   2     1099.47     1174.13     70.50 o 
 -17   0   3     1635.62     1660.57    140.66 o 
 -15   0   3     3759.60     3541.69    210.74 o 
 -13   0   3     3989.77     3760.22    202.47 o 
 -11   0   3     1235.67     1124.70     67.56 o 
  -9   0   3     8491.13     8611.57    314.48 o 
  -7   0   3    54264.32    52938.88   3791.93 o 
  -5   0   3    24896.76    22797.76   1391.93 o 
  -3   0   3    14440.82    13010.57    381.69 o 
  -1   0   3    12323.92    15727.39    479.18 o 
   1   0   3    35046.81    36567.82   1326.11 o 
   3   0   3     7721.67     6732.12    307.54 o 
   5   0   3    11067.52    11268.17    314.31 o 
   7   0   3    19814.91    21480.48    588.95 o 
   9   0   3     5379.36     5763.53    181.63 o 
  11   0   3     3717.09     3686.41    194.88 o 
  13   0   3     2045.50     1981.83    142.15 o 
  15   0   3      480.86      369.42     84.77 o 
 -17   1   3      560.14      606.68     90.92 o 
 -16   1   3      783.21      875.75     71.77 o 
 -15   1   3      595.90      617.53    130.83 o 
 -14   1   3      550.97      617.06     51.23 o 
 -13   1   3     5316.66     5390.48    137.68 o 
 -12   1   3     6370.77     5986.37    141.04 o 
 -11   1   3     5307.99     5452.55    128.27 o 
 -10   1   3     2321.36     2289.08     90.10 o 
  -9   1   3     6637.69     6690.15    146.06 o 
  -8   1   3    10284.80    10946.42    222.44 o 
  -7   1   3     3480.66     2799.46     69.86 o 
  -6   1   3    31035.81    32021.97    714.44 o 
  -5   1   3      211.10      171.12     14.89 o 
  -4   1   3    19565.58    20408.00    401.65 o 
  -3   1   3     8438.57    10193.12    224.73 o 
  -2   1   3     5405.73     5513.73    115.56 o 
  -1   1   3     9885.66     9530.99    216.46 o 
   0   1   3     4628.06     5021.71     90.42 o 
   1   1   3    23513.22    23847.03    514.90 o 
   2   1   3     5687.92     5517.85    127.62 o 
   3   1   3    12233.82    11265.18    219.28 o 
   4   1   3      236.42      168.68     13.41 o 
   5   1   3     7060.83     7481.14    152.00 o 
   6   1   3     7336.30     7772.36    159.56 o 
   7   1   3    13839.82    14726.78    302.19 o 
   8   1   3     5243.38     5178.84    115.69 o 
   9   1   3     5315.93     5073.65    155.81 o 
  10   1   3     1755.17     1645.68     82.16 o 
  11   1   3     3291.56     3121.56    123.24 o 
  12   1   3     1166.12     1127.39     72.47 o 
  13   1   3     2210.83     2263.80    107.21 o 
  14   1   3      274.69      260.36     53.07 o 
  15   1   3     1211.14     1163.24     83.86 o 
  16   1   3      126.34       84.42     47.63 o 
 -17   2   3        4.59       70.99     54.83 o 
 -16   2   3      841.24      843.78     60.78 o 
 -15   2   3      392.39      308.32     44.29 o 
 -14   2   3     3120.01     3112.94    108.73 o 
 -13   2   3     1864.00     1843.35    125.98 o 
 -12   2   3    11245.50    11434.11    256.44 o 
 -11   2   3      314.49      312.21     30.63 o 
 -10   2   3     3302.27     3387.04     87.93 o 
  -9   2   3     1182.80     1128.32     44.01 o 
  -8   2   3     3179.14     3022.10     76.72 o 
  -7   2   3     2000.90     2086.35     67.19 o 
  -6   2   3    34809.15    36413.75    809.88 o 
  -5   2   3    15030.38    16233.43    322.05 o 
  -4   2   3     4656.55     5329.13    112.54 o 
  -3   2   3       45.20        4.36     10.84 o 
  -2   2   3    11054.71    10681.00    215.53 o 
  -1   2   3     1176.60     1645.66     33.25 o 
   0   2   3    42020.43    42605.23    917.08 o 
   1   2   3       86.86      122.13     10.43 o 
   2   2   3    31374.49    29831.58    661.65 o 
   3   2   3      292.48      209.19     14.83 o 
   4   2   3    19203.19    19759.27    539.47 o 
   5   2   3        7.97       -3.62     10.96 o 
   6   2   3    23577.20    25043.63    746.17 o 
   7   2   3     4230.58     4860.30    108.49 o 
   8   2   3    14851.44    14723.25    294.16 o 
   9   2   3       53.60       65.37     23.07 o 
  10   2   3     5692.22     5564.44    182.60 o 
  11   2   3      174.70       87.14     36.30 o 
  12   2   3     3186.82     3222.26    185.51 o 
  13   2   3       14.47      -30.08     37.10 o 
  14   2   3     2924.51     2958.67    131.77 o 
  15   2   3       83.33       83.05     47.98 o 
 -17   3   3      142.10      256.50     75.36 o 
 -16   3   3     1681.18     1731.07     81.92 o 
 -15   3   3      234.59      307.11     43.91 o 
 -14   3   3     6868.26     7057.71    287.64 o 
 -13   3   3      259.18      254.82     39.26 o 
 -12   3   3     5033.95     4707.66    160.26 o 
 -11   3   3     5412.40     5123.33    305.10 o 
 -10   3   3     7036.10     7167.43    158.91 o 
  -9   3   3     7098.54     7575.56    163.60 o 
  -8   3   3    31720.21    32413.22    729.99 o 
  -7   3   3     1139.76     1371.47     50.13 o 
  -6   3   3    31018.71    32241.91    630.47 o 
  -5   3   3     5070.18     4570.82    100.01 o 
  -4   3   3     9249.34     8041.21    164.86 o 
  -3   3   3     7366.44     6952.41    170.88 o 
  -2   3   3    12884.23    13153.37    263.44 o 
  -1   3   3     1024.17     1090.30     37.68 o 
   0   3   3    17990.13    19076.97    290.81 o 
   1   3   3    11488.81    12549.13    266.27 o 
   2   3   3    13606.48    12376.86    206.69 o 
   3   3   3     7562.06     8251.67    165.69 o 
   4   3   3     6731.74     6349.60    146.72 o 
   5   3   3      174.46      306.97     43.13 o 
   6   3   3     6277.81     6166.28    272.29 o 
   7   3   3      539.59      353.57     25.14 o 
   8   3   3    10290.22    11192.96    230.26 o 
   9   3   3     3120.99     3146.83     96.71 o 
  10   3   3     3359.71     3352.22    103.72 o 
  11   3   3      753.42      725.38     62.22 o 
  12   3   3     1669.68     1589.52    150.87 o 
  13   3   3      517.95      362.04     57.78 o 
  14   3   3     1350.40     1164.02     82.96 o 
  15   3   3      433.03      423.13     63.03 o 
 -17   4   3      662.58      754.84     76.31 o 
 -16   4   3      124.37       53.95     36.84 o 
 -15   4   3     2483.65     2637.47    102.35 o 
 -14   4   3      439.36      486.14     49.65 o 
 -13   4   3     5323.80     5842.78    168.80 o 
 -12   4   3      696.03      857.66     57.14 o 
 -11   4   3     8060.57     7462.03    168.15 o 
 -10   4   3      826.06      883.06     51.45 o 
  -9   4   3    16265.86    15563.48    365.97 o 
  -8   4   3    16221.04    16387.03    380.11 o 
  -7   4   3     5264.60     5244.78    134.14 o 
  -6   4   3     4089.11     3816.15     88.66 o 
  -5   4   3    10847.15    11580.31    235.08 o 
  -4   4   3     2639.32     2979.22     69.88 o 
  -3   4   3    26310.02    26705.02    619.26 o 
  -2   4   3    12910.49    12956.46    261.78 o 
  -1   4   3    17511.57    17610.72    337.29 o 
   0   4   3     3757.85     3475.01     91.76 o 
   1   4   3      332.07      223.67     17.79 o 
   2   4   3     8719.10     8927.25    161.65 o 
   3   4   3     2364.24     1994.90     51.72 o 
   4   4   3     9897.77    10755.07    215.52 o 
   5   4   3    23139.72    25383.09    489.89 o 
   6   4   3      427.80      464.15     28.26 o 
   7   4   3     5124.88     5055.00    129.68 o 
   8   4   3      596.36      554.10     40.21 o 
   9   4   3     2585.41     2576.45     86.30 o 
  10   4   3     1270.11     1232.67     59.84 o 
  11   4   3     4168.57     4167.81    154.40 o 
  12   4   3     1345.08     1181.19    159.49 o 
  13   4   3     2361.41     2339.49    165.74 o 
  14   4   3      416.00      338.19     58.95 o 
  15   4   3      579.29      460.78     67.91 o 
 -17   5   3     1415.98     1389.94    170.75 o 
 -16   5   3        3.50      -37.10     37.10 o 
 -15   5   3      918.09      954.92     63.40 o 
 -14   5   3      111.14       60.55     35.76 o 
 -13   5   3     1483.61     1398.45     71.98 o 
 -12   5   3      160.78      128.64     34.35 o 
 -11   5   3     9556.18     9204.67    238.56 o 
 -10   5   3      508.16      439.14     36.56 o 
  -9   5   3     7145.52     7175.74    183.02 o 
  -8   5   3       24.98       11.95     17.29 o 
  -7   5   3     4911.04     5024.95    115.03 o 
  -6   5   3     2201.24     2482.87     67.69 o 
  -5   5   3     8183.30     8162.15    171.85 o 
  -4   5   3      193.13      240.58     18.01 o 
  -3   5   3     1989.18     1528.43     52.72 o 
  -2   5   3      125.09      150.47     16.85 o 
  -1   5   3     7536.39     7320.51    146.84 o 
   0   5   3     1680.17     1666.72     56.73 o 
   1   5   3    13468.14    13918.34    323.18 o 
   2   5   3     1533.69     1777.39     73.69 o 
   3   5   3    27529.46    29050.22    478.74 o 
   4   5   3     4792.74     5598.69    122.44 o 
   5   5   3    19798.63    20395.45    399.12 o 
   6   5   3      225.87      217.32     22.34 o 
   7   5   3    11646.96    12043.27    247.97 o 
   8   5   3       42.87       35.32     22.15 o 
   9   5   3     6238.96     6524.96    173.35 o 
  10   5   3       17.98       11.17     26.66 o 
  11   5   3     3068.08     3152.29    107.66 o 
  12   5   3       79.19       47.94     40.19 o 
  13   5   3     3127.98     3114.14    155.58 o 
  14   5   3       93.33       29.50     42.43 o 
  15   5   3     2077.15     1932.56    111.95 o 
 -16   6   3      971.80      942.17     79.55 o 
 -15   6   3      463.13      406.27     50.38 o 
 -14   6   3     1464.55     1495.22    105.16 o 
 -13   6   3     1893.16     1894.35     83.84 o 
 -12   6   3      350.95      249.44     40.38 o 
 -11   6   3     2245.94     2178.86    116.27 o 
 -10   6   3     4956.17     4961.55    217.78 o 
  -9   6   3     3326.13     3306.01     99.95 o 
  -8   6   3     5289.35     5602.73    147.89 o 
  -7   6   3     6803.25     6633.54    146.85 o 
  -6   6   3     6315.67     6322.37    139.72 o 
  -5   6   3     1682.31     1491.24     48.09 o 
  -4   6   3    14120.99    14140.37    340.61 o 
  -3   6   3     7267.66     7259.32    184.60 o 
  -2   6   3      484.33      255.02     25.95 o 
  -1   6   3    23109.52    24827.41    464.08 o 
   0   6   3     4828.08     4366.02    119.00 o 
   1   6   3     6291.83     5956.74    153.50 o 
   2   6   3     6293.08     6672.91    168.84 o 
   3   6   3     1547.08     1294.95     40.88 o 
   4   6   3     8197.18     9110.42    190.39 o 
   5   6   3     7100.06     7626.95    163.99 o 
   6   6   3     7364.79     7037.98    154.52 o 
   7   6   3     2689.20     2803.56     88.51 o 
   8   6   3     7811.74     7655.76    197.43 o 
   9   6   3     1787.03     1761.16     73.34 o 
  10   6   3     2630.35     2686.42    116.33 o 
  11   6   3      976.86      960.43     60.02 o 
  12   6   3     1662.03     1747.54    104.68 o 
  13   6   3      360.08      298.62     58.70 o 
  14   6   3      980.28      860.63     84.19 o 
 -16   7   3     3549.50     3379.22    219.27 o 
 -15   7   3      485.08      545.43     57.86 o 
 -14   7   3     5196.93     5173.05    197.32 o 
 -13   7   3      139.56       80.98     45.43 o 
 -12   7   3     2469.17     2436.35     95.56 o 
 -11   7   3       62.93       16.33     35.77 o 
 -10   7   3     5341.65     4964.02    181.87 o 
  -9   7   3       97.01       87.52     52.60 o 
  -8   7   3    14240.40    14439.29    342.61 o 
  -7   7   3        2.33      -13.20     16.79 o 
  -6   7   3    10779.41    11217.98    235.18 o 
  -5   7   3       20.86       22.87     14.61 o 
  -4   7   3     9515.44     9905.07    262.72 o 
  -3   7   3      577.45      569.51     36.31 o 
  -2   7   3    23232.00    24065.01    461.87 o 
  -1   7   3        3.07       10.40     14.97 o 
   0   7   3     8757.50     8687.16    217.24 o 
   1   7   3       13.38      -10.67     16.87 o 
   2   7   3     7884.48     7771.28    196.51 o 
   3   7   3      235.88      256.23     40.01 o 
   4   7   3     8274.39     8109.55    204.01 o 
   5   7   3       94.56       66.54     18.27 o 
   6   7   3     6509.02     6581.56    148.37 o 
   7   7   3      101.67       47.95     21.70 o 
   8   7   3     4017.19     4016.19    133.22 o 
   9   7   3      495.36      509.62     47.08 o 
  10   7   3     3637.17     3840.31    123.43 o 
  11   7   3        1.79      -27.57     29.08 o 
  12   7   3     1199.44     1258.71    127.28 o 
  13   7   3        3.81      -30.96     41.04 o 
  14   7   3      889.02      813.79     85.05 o 
 -15   8   3      840.26      819.59     77.94 o 
 -14   8   3      442.32      475.63     67.67 o 
 -13   8   3     1801.23     1650.63     81.96 o 
 -12   8   3     1907.78     1848.96     99.75 o 
 -11   8   3     2613.05     2481.32    223.63 o 
 -10   8   3     7823.65     7642.92    258.61 o 
  -9   8   3     1551.53     1417.45     81.56 o 
  -8   8   3     1339.51     1348.57     96.40 o 
  -7   8   3     3826.45     3753.89    110.66 o 
  -6   8   3     2004.70     1872.32     70.19 o 
  -5   8   3     2689.82     2742.46     88.27 o 
  -4   8   3    11862.92    11821.53    293.49 o 
  -3   8   3     3570.08     3566.98    106.16 o 
  -2   8   3    11877.11    12738.66    256.14 o 
  -1   8   3     8506.29     9468.02    223.48 o 
   0   8   3     3155.42     3059.29     97.38 o 
   1   8   3     3503.01     3333.75    103.03 o 
   2   8   3     8188.73     8508.18    292.67 o 
   3   8   3     1326.77     1352.05     52.41 o 
   4   8   3     9034.47     9265.65    233.13 o 
   5   8   3      151.10      125.40     22.81 o 
   6   8   3     5730.13     5378.05    158.60 o 
   7   8   3     1271.45     1096.05     58.27 o 
   8   8   3     5176.87     5165.90    149.50 o 
   9   8   3      657.39      641.35     63.06 o 
  10   8   3     3123.60     3245.99    204.13 o 
  11   8   3     1511.39     1633.04     95.54 o 
  12   8   3     1628.96     1678.47    137.19 o 
  13   8   3      635.48      579.23     73.02 o 
 -15   9   3     1010.76     1086.35     87.58 o 
 -14   9   3      336.56      292.93     48.13 o 
 -13   9   3      781.93      722.05     59.27 o 
 -12   9   3      612.13      527.43     52.79 o 
 -11   9   3     1371.00     1433.14     91.15 o 
 -10   9   3      842.46      742.59    148.72 o 
  -9   9   3     4963.12     4914.29    385.35 o 
  -8   9   3     2921.30     2919.58    169.11 o 
  -7   9   3     5022.18     5134.32    184.77 o 
  -6   9   3     1419.19     1388.93     78.69 o 
  -5   9   3     6725.35     6769.33    296.49 o 
  -4   9   3      448.29      439.02     35.64 o 
  -3   9   3     9954.95     9586.13    377.24 o 
  -2   9   3      405.40      345.22     26.68 o 
  -1   9   3    10797.61    10683.11    251.01 o 
   0   9   3      307.07      248.54     40.07 o 
   1   9   3     5297.12     5479.32    154.32 o 
   2   9   3      409.89      374.32    113.72 o 
   3   9   3     3690.83     4150.77    165.18 o 
   4   9   3     2902.79     2917.18     99.83 o 
   5   9   3     8265.13     8267.10    232.53 o 
   6   9   3     2386.67     2554.83     77.79 o 
   7   9   3     7791.71     7673.52    204.43 o 
   8   9   3      240.48      278.25     39.46 o 
   9   9   3     3194.52     3215.72    112.24 o 
  10   9   3        2.22      -24.96     27.71 o 
  11   9   3     1799.46     1823.02     84.60 o 
  12   9   3       39.84        3.27     38.12 o 
  13   9   3     1693.09     1717.07    153.15 o 
 -14  10   3      255.13      284.54     55.28 o 
 -13  10   3     3177.62     3042.57    115.99 o 
 -12  10   3      329.92      271.01     66.38 o 
 -11  10   3     2431.92     2224.78    115.76 o 
 -10  10   3       57.38      -33.09     40.16 o 
  -9  10   3     3028.23     2812.63    359.18 o 
  -8  10   3      790.99      816.45     69.06 o 
  -7  10   3    13280.33    14085.87   1105.36 o 
  -6  10   3     1753.29     1806.44    254.95 o 
  -5  10   3     6907.92     7172.23    721.10 o 
  -4  10   3       83.51      114.98     36.83 o 
  -3  10   3     4128.35     3979.49    116.24 o 
  -2  10   3      358.44      253.25     33.21 o 
  -1  10   3     4793.27     4767.54    144.92 o 
   0  10   3      379.61      370.04     38.36 o 
   1  10   3     3585.82     3796.86    119.95 o 
   2  10   3      106.17       74.05     22.78 o 
   3  10   3     4433.96     4535.76    140.13 o 
   4  10   3       39.28       24.63     27.92 o 
   5  10   3     4615.08     4760.83    221.40 o 
   6  10   3     1198.95     1216.38     79.19 o 
   7  10   3     5439.19     5358.18    230.42 o 
   8  10   3      596.26      566.98     52.20 o 
   9  10   3     1963.32     1985.23     87.09 o 
  10  10   3      153.69       95.78     36.89 o 
  11  10   3      477.43      480.57     52.98 o 
  12  10   3      333.68      311.43     60.91 o 
 -13  11   3      285.25      276.37     47.60 o 
 -12  11   3     1253.23     1224.11     92.23 o 
 -11  11   3      791.41      777.13     76.86 o 
 -10  11   3     2136.27     2094.84    216.59 o 
  -9  11   3     2178.71     2020.71    267.05 o 
  -8  11   3     3830.97     3955.69    298.87 o 
  -7  11   3      278.53      304.90     49.41 o 
  -6  11   3     6927.77     7202.76    249.79 o 
  -5  11   3      565.88      535.25     59.18 o 
  -4  11   3     4545.75     4715.75    279.64 o 
  -3  11   3     2221.64     2094.92    123.78 o 
  -2  11   3      839.15      745.44     50.12 o 
  -1  11   3     2096.24     2165.35    121.74 o 
   0  11   3     6908.35     7185.18    185.41 o 
   1  11   3     1601.86     1648.68     75.13 o 
   2  11   3     2676.03     2692.21     81.24 o 
   3  11   3     1533.66     1702.88     61.67 o 
   4  11   3     1912.95     2127.91     87.38 o 
   5  11   3     1761.25     1776.13     89.76 o 
   6  11   3     4615.78     4618.58    180.81 o 
   7  11   3      771.27      787.10     56.53 o 
   8  11   3     2310.85     2110.45    108.44 o 
   9  11   3      601.22      598.37     94.91 o 
  10  11   3      702.80      798.52     62.21 o 
  11  11   3      193.52      164.68     50.11 o 
 -12  12   3     1078.14     1095.83     90.43 o 
 -11  12   3       10.24       16.36     49.97 o 
 -10  12   3     1302.33     1352.12     92.80 o 
  -9  12   3        1.36      -50.85     50.85 o 
  -8  12   3     3451.30     3548.63    397.30 o 
  -7  12   3      174.29      214.42     50.16 o 
  -6  12   3     2975.59     3031.22    223.13 o 
  -5  12   3      422.92      289.33     54.33 o 
  -4  12   3     2732.41     2754.04    289.45 o 
  -3  12   3      443.73      464.01     81.50 o 
  -2  12   3     1739.80     1655.94     70.85 o 
  -1  12   3      318.90      335.65     40.19 o 
   0  12   3     5141.42     4882.57    141.79 o 
   1  12   3       28.28       54.43     54.23 o 
   2  12   3     9206.03     9838.08    354.09 o 
   3  12   3      180.00      143.04     30.86 o 
   4  12   3     4154.32     4215.16    197.85 o 
   5  12   3      438.11      438.05     50.62 o 
   6  12   3     4701.51     4846.42    192.40 o 
   7  12   3       67.81       78.12     33.85 o 
   8  12   3     2242.46     2198.30     94.28 o 
   9  12   3      179.51      177.89     40.62 o 
  10  12   3     1618.74     1896.33    118.75 o 
 -11  13   3     1371.23     1359.58     98.61 o 
 -10  13   3     1091.54     1100.25     88.91 o 
  -9  13   3      530.10      478.90    173.51 o 
  -8  13   3     1338.92     1278.53    148.89 o 
  -7  13   3     1878.86     1939.59    223.13 o 
  -6  13   3     1716.15     1681.24    236.91 o 
  -5  13   3      927.00      944.32     80.51 o 
  -4  13   3      245.19      258.79     67.97 o 
  -3  13   3      861.74      924.80     77.57 o 
  -2  13   3     4276.85     4385.48    134.35 o 
  -1  13   3     2578.48     2753.66     99.74 o 
   0  13   3     7335.75     7506.63    201.19 o 
   1  13   3     2718.36     2559.34    115.15 o 
   2  13   3     3039.45     3177.67    156.07 o 
   3  13   3     1380.73     1377.66     85.80 o 
   4  13   3      442.93      441.20     50.75 o 
   5  13   3     1327.82     1344.03     92.82 o 
   6  13   3      805.51      873.47     81.15 o 
   7  13   3     1235.90     1286.91    105.06 o 
   8  13   3      343.17      293.98     46.75 o 
   9  13   3     1059.99     1094.99     75.17 o 
  -9  14   3     2397.81     2695.81    375.49 o 
  -8  14   3      257.67      303.32     70.30 o 
  -7  14   3     1670.91     1675.62    223.63 o 
  -6  14   3        2.02      -14.89     37.93 o 
  -5  14   3     3334.78     3779.12    446.02 o 
  -4  14   3        4.39      -26.39     37.58 o 
  -3  14   3     2555.26     2763.08    328.95 o 
  -2  14   3      648.79      573.71     54.55 o 
  -1  14   3     2487.45     2490.26    110.58 o 
   0  14   3      373.73      344.82     86.35 o 
   1  14   3     3716.73     3766.56    103.54 o 
   2  14   3        8.05       29.44     38.24 o 
   3  14   3     2790.65     3229.26    142.41 o 
   4  14   3      399.52      373.07     56.85 o 
   5  14   3     1719.21     1898.98    112.57 o 
   6  14   3       92.05       71.38     48.15 o 
   7  14   3      888.92      770.72     61.59 o 
  -7  15   3     1892.12     2233.54    288.36 o 
  -6  15   3      492.13      477.65     69.00 o 
  -5  15   3     2385.68     2457.84    165.05 o 
  -4  15   3      107.94      108.75     46.89 o 
  -3  15   3     1781.99     1637.62    150.97 o 
  -2  15   3      938.94     1036.07     64.38 o 
  -1  15   3     3147.36     3236.49    117.12 o 
   0  15   3     1373.63     1375.30     86.91 o 
   1  15   3     1651.45     1791.85     68.05 o 
   2  15   3      403.36      421.88     42.74 o 
   3  15   3      881.60      945.26     63.16 o 
   5  15   3      850.19      968.28    121.76 o 
  -4  16   3     1575.59     1697.96    233.00 o 
  -3  16   3      182.31      212.41     56.08 o 
  -2  16   3     1645.82     1741.24    300.70 o 
  -1  16   3      108.67       90.99     37.71 o 
   0  16   3     1673.62     1726.06     68.40 o 
   1  16   3       30.35       53.10     30.13 o 
   2  16   3     1170.34     1322.67     61.03 o 
 -18   0   4     1377.62     1530.61    142.54 o 
 -16   0   4      656.46      753.02    102.52 o 
 -14   0   4     1038.20      916.92    106.48 o 
 -12   0   4    11057.51    10985.17    329.54 o 
 -10   0   4     4922.94     4809.05    160.41 o 
  -8   0   4     7882.24     8317.85    245.90 o 
  -6   0   4    38689.50    39308.62   1055.60 o 
  -4   0   4      499.25      645.63     49.67 o 
  -2   0   4      186.92      141.34     39.23 o 
   0   0   4    16586.81    17381.47    392.77 o 
   2   0   4     1951.33     2413.13    112.21 o 
   4   0   4     6102.22     6082.20    176.32 o 
   6   0   4     4655.83     4040.69    186.95 o 
   8   0   4     2778.42     2891.62    155.03 o 
  10   0   4     2182.61     2223.01    139.07 o 
  12   0   4     1390.26     1454.68    119.84 o 
  14   0   4       97.18       44.52     64.94 o 
 -18   1   4      776.64      906.32     79.01 o 
 -17   1   4      354.53      350.92     56.58 o 
 -16   1   4     1689.87     1718.18    103.12 o 
 -15   1   4      448.57      444.48     60.78 o 
 -14   1   4     3342.97     3468.83    117.09 o 
 -13   1   4      244.77      266.92     38.81 o 
 -12   1   4     8399.56     8581.19    237.25 o 
 -11   1   4     2278.88     2217.44     71.65 o 
 -10   1   4     8631.92     8928.67    223.76 o 
  -9   1   4     5999.72     5944.08    201.46 o 
  -8   1   4     8217.08     8627.66    288.64 o 
  -7   1   4    25915.75    28075.10    682.89 o 
  -6   1   4    13524.28    12421.60    253.15 o 
  -5   1   4     2357.18     2239.17     57.02 o 
  -4   1   4    14144.54    12423.12    260.32 o 
  -3   1   4      502.66      481.74     21.19 o 
  -2   1   4     2799.25     3404.61     60.80 o 
  -1   1   4    14994.38    15490.67    270.95 o 
   0   1   4    23419.86    26171.67    448.54 o 
   1   1   4     4454.31     4893.04    114.18 o 
   2   1   4    22139.41    21821.02    475.22 o 
   3   1   4      639.45      671.93     30.48 o 
   4   1   4    21132.13    20632.74    396.53 o 
   5   1   4     4415.22     4363.26     94.42 o 
   6   1   4    18165.51    18384.78    357.65 o 
   7   1   4     1579.94     1613.92     47.72 o 
   8   1   4    11771.56    12458.06    381.64 o 
   9   1   4      507.97      444.10    128.59 o 
  10   1   4     4988.55     4732.08    172.23 o 
  11   1   4      586.36      532.58     56.47 o 
  12   1   4     1549.05     1479.91     83.84 o 
  13   1   4      528.28      402.90     57.57 o 
  14   1   4     2268.01     2313.68    113.81 o 
  15   1   4       41.63       -4.69     41.37 o 
 -18   2   4       46.34      115.91     64.05 o 
 -17   2   4     2245.09     2341.53    161.38 o 
 -16   2   4      316.80      359.60     56.19 o 
 -15   2   4     2336.43     2495.45     98.28 o 
 -14   2   4      732.93      722.38     55.92 o 
 -13   2   4     4134.92     4448.73    135.94 o 
 -12   2   4      206.66      213.72     36.59 o 
 -11   2   4    15154.87    15181.99    545.24 o 
 -10   2   4     1815.65     1850.68    108.63 o 
  -9   2   4    15818.89    15416.73    356.15 o 
  -8   2   4     3318.47     3581.69    102.41 o 
  -7   2   4    16311.29    17029.89    416.99 o 
  -6   2   4     8221.53     9773.09    202.56 o 
  -5   2   4    21587.37    21612.62    428.03 o 
  -4   2   4      734.73      758.42     37.25 o 
  -3   2   4    26991.74    25960.53    457.92 o 
  -2   2   4     6856.79     6532.22    135.53 o 
  -1   2   4    12646.60    13648.02    219.77 o 
   0   2   4     8189.75     8044.57    143.75 o 
   1   2   4    28287.77    29116.45    440.64 o 
   2   2   4      710.77      539.35     26.91 o 
   3   2   4    38441.46    39879.81    859.94 o 
   4   2   4     1508.11     1753.62     44.65 o 
   5   2   4    22754.90    22575.98    434.61 o 
   6   2   4       67.47      153.91     16.27 o 
   7   2   4    20666.89    22465.90    500.69 o 
   8   2   4       73.55       73.91     23.46 o 
   9   2   4    11524.30    11791.42    339.00 o 
  10   2   4      125.55      161.95     38.85 o 
  11   2   4     5220.82     5048.49    175.78 o 
  12   2   4       53.77       21.17     37.85 o 
  13   2   4     3489.82     3691.86    285.43 o 
  14   2   4       20.21       -9.42     38.26 o 
  15   2   4     1722.96     1859.58    106.18 o 
 -17   3   4     1709.28     1899.61    109.88 o 
 -16   3   4      277.52      325.38     55.88 o 
 -15   3   4     2666.48     2837.64    126.30 o 
 -14   3   4     1268.65     1353.86     72.29 o 
 -13   3   4     5112.63     5284.73    155.97 o 
 -12   3   4      411.62      500.42     52.05 o 
 -11   3   4     5072.24     4992.49    144.43 o 
 -10   3   4     3151.29     2871.39     87.26 o 
  -9   3   4     8703.45     8222.23    261.16 o 
  -8   3   4      184.57      114.14     29.31 o 
  -7   3   4     5442.53     5622.93    125.02 o 
  -6   3   4     3758.66     4275.05    100.57 o 
  -5   3   4    14854.70    15915.73    318.49 o 
  -4   3   4    12658.26    14170.97    372.09 o 
  -3   3   4    13580.19    14099.84    282.80 o 
  -2   3   4     7140.35     6964.36    117.70 o 
  -1   3   4    13814.17    13264.77    215.24 o 
   0   3   4     6944.18     6258.66    101.53 o 
   1   3   4     3040.90     3199.54     70.25 o 
   2   3   4    12187.20    12523.84    209.36 o 
   3   3   4       81.16       73.13     12.41 o 
   4   3   4     1022.50     1127.25     60.15 o 
   5   3   4     4765.41     3748.33    192.89 o 
   6   3   4     2817.60     2888.84     71.99 o 
   7   3   4     5923.37     5829.46    149.97 o 
   8   3   4     2186.06     2130.51     73.64 o 
   9   3   4     1449.03     1565.25     80.59 o 
  10   3   4      779.38      768.89     65.46 o 
  11   3   4     1794.03     1775.46     91.56 o 
  12   3   4      395.19      375.68     55.24 o 
  13   3   4      551.79      469.78     97.81 o 
  14   3   4      744.34      748.27    125.72 o 
  15   3   4      160.73      139.68     63.40 o 
 -17   4   4       21.84       -4.62     42.58 o 
 -16   4   4     1231.74     1188.91     71.60 o 
 -15   4   4      443.28      447.72     63.45 o 
 -14   4   4     2990.98     3002.28    108.66 o 
 -13   4   4      719.29      750.36     56.40 o 
 -12   4   4     5599.00     5701.18    163.87 o 
 -11   4   4      845.82      837.11     54.07 o 
 -10   4   4     6001.17     5705.58    215.01 o 
  -9   4   4     6808.63     7043.95    179.30 o 
  -8   4   4      611.01      500.06     31.95 o 
  -7   4   4     6828.32     7252.42    156.20 o 
  -6   4   4     2387.62     2233.90     58.08 o 
  -5   4   4     9924.21     9507.52    235.18 o 
  -4   4   4    26954.95    28315.05    657.98 o 
  -3   4   4      941.32      682.84     35.04 o 
  -2   4   4    23005.37    25185.61    497.04 o 
  -1   4   4     4221.22     4472.01     94.39 o 
   0   4   4     3237.91     3266.49     65.38 o 
   1   4   4    18734.21    19926.76    348.00 o 
   2   4   4      153.88      287.99     24.24 o 
   3   4   4    13767.93    14692.41    288.49 o 
   4   4   4     2334.65     1994.01     53.25 o 
   5   4   4     3169.35     2627.62     97.56 o 
   6   4   4     2400.17     2306.30     63.69 o 
   7   4   4     1028.63      921.48     47.86 o 
   8   4   4     2731.69     2811.63     90.01 o 
   9   4   4     2392.83     2473.49     85.03 o 
  10   4   4     2809.27     2767.60    116.38 o 
  11   4   4     1376.20     1387.98     83.05 o 
  12   4   4      592.41      561.99     64.01 o 
  13   4   4      654.70      678.58     71.20 o 
  14   4   4      227.42      235.56     53.64 o 
  15   4   4      472.92      496.19     69.91 o 
 -17   5   4       19.24       -2.45     43.90 o 
 -16   5   4      723.90      817.13     64.76 o 
 -15   5   4      291.89      297.06     46.68 o 
 -14   5   4     1408.66     1551.48     78.22 o 
 -13   5   4       72.62       82.50     50.62 o 
 -12   5   4    11476.88    11602.49    395.29 o 
 -11   5   4     2354.25     2161.73     84.83 o 
 -10   5   4    17344.48    17272.77    519.24 o 
  -9   5   4     2805.48     2736.68    160.19 o 
  -8   5   4    12489.56    12326.45    256.68 o 
  -7   5   4      804.94      799.20     34.02 o 
  -6   5   4    17551.43    17651.01    354.34 o 
  -5   5   4     2528.31     2927.87     88.26 o 
  -4   5   4     9417.53     8633.94    215.09 o 
  -3   5   4      881.02      885.23     39.99 o 
  -2   5   4     7617.74     6978.61    151.40 o 
  -1   5   4        4.80      -11.16     11.16 o 
   0   5   4    30230.99    29943.76    552.87 o 
   1   5   4      110.61       94.73     15.36 o 
   2   5   4    19610.69    19001.29    451.68 o 
   3   5   4      531.73      541.34     19.05 o 
   4   5   4    17587.12    18311.62    359.75 o 
   5   5   4     1959.27     2054.23     57.89 o 
   6   5   4    20879.09    22001.03    431.95 o 
   7   5   4     1176.81     1233.48     56.32 o 
   8   5   4     7971.98     7958.62    202.18 o 
   9   5   4        2.62      -13.17     23.55 o 
  10   5   4     4390.38     4726.56    169.57 o 
  11   5   4       51.15       11.66     35.33 o 
  12   5   4     7250.05     7206.26    242.33 o 
  13   5   4        7.89       13.77     46.25 o 
  14   5   4     2267.67     2389.50    123.41 o 
 -16   6   4      469.58      503.96     80.39 o 
 -15   6   4     2461.35     2414.92    160.98 o 
 -14   6   4      272.93      354.39     47.05 o 
 -13   6   4     3353.89     3175.41    147.59 o 
 -12   6   4       17.08      -20.53     28.29 o 
 -11   6   4     1126.15     1082.64     79.42 o 
 -10   6   4     2823.29     2704.52    119.64 o 
  -9   6   4     3631.01     3377.17    133.35 o 
  -8   6   4     6445.01     6535.69    176.95 o 
  -7   6   4     5076.45     4873.19    113.65 o 
  -6   6   4      197.40      169.52     21.65 o 
  -5   6   4    12664.35    14406.61    349.03 o 
  -4   6   4     7596.00     7637.96    195.09 o 
  -3   6   4     7474.63     7234.03    185.34 o 
  -2   6   4     5648.14     6038.95    136.10 o 
  -1   6   4     4871.08     4088.07     92.68 o 
   0   6   4      162.92      189.65     20.11 o 
   1   6   4    14117.83    13641.18    321.75 o 
   2   6   4     3860.79     3789.81     97.99 o 
   3   6   4    14214.21    15211.02    260.03 o 
   4   6   4     2150.00     2101.50     68.23 o 
   5   6   4    12212.17    12859.63    348.54 o 
   6   6   4     1557.44     1617.68     65.59 o 
   7   6   4     6479.19     6469.82    171.01 o 
   8   6   4      116.29      160.91     30.80 o 
   9   6   4     3838.07     3790.57    118.16 o 
  10   6   4      663.77      624.66     64.86 o 
  11   6   4     3565.33     3845.90    200.73 o 
  12   6   4      404.59      371.57     60.46 o 
  13   6   4     1181.38     1281.84     91.09 o 
  14   6   4       70.54       10.04     54.68 o 
 -16   7   4      164.99      163.37     44.83 o 
 -15   7   4     1977.97     2081.32     94.44 o 
 -14   7   4        0.96      -29.40     29.40 o 
 -13   7   4      556.94      660.00     92.90 o 
 -12   7   4      198.29      201.42     38.99 o 
 -11   7   4     3299.82     3268.49    140.99 o 
 -10   7   4      969.34      949.72     72.22 o 
  -9   7   4    10552.16    10533.40    332.28 o 
  -8   7   4      353.01      303.54     33.90 o 
  -7   7   4     9255.95     9120.04    196.73 o 
  -6   7   4      414.00      389.73     41.41 o 
  -5   7   4     7046.60     7138.44    187.00 o 
  -4   7   4      235.02      191.33     32.07 o 
  -3   7   4     5691.30     5736.10    154.14 o 
  -2   7   4      230.56      296.74     23.01 o 
  -1   7   4     5408.61     5513.42    121.20 o 
   0   7   4       54.30       30.09     17.33 o 
   1   7   4     1800.94     1628.77     62.12 o 
   2   7   4      334.96      283.75     28.49 o 
   3   7   4     3603.75     3473.25     74.17 o 
   4   7   4       25.24       -5.60     15.50 o 
   5   7   4     2671.42     2570.78     86.60 o 
   6   7   4      197.40      163.62     31.07 o 
   7   7   4     2842.66     2887.18     96.69 o 
   8   7   4      125.77       85.84     27.81 o 
   9   7   4     1794.90     1803.72     77.54 o 
  10   7   4      342.30      268.90     41.93 o 
  11   7   4      859.44      896.61     78.73 o 
  12   7   4      100.24       55.31     56.17 o 
  13   7   4      607.09      569.61    145.85 o 
 -15   8   4      658.23      727.37     64.65 o 
 -14   8   4     1038.58      985.27    116.70 o 
 -13   8   4     2574.00     2456.76    100.58 o 
 -12   8   4      143.96       96.21     44.18 o 
 -11   8   4     4404.66     4218.97    168.05 o 
 -10   8   4      929.91      897.85     69.97 o 
  -9   8   4     3904.59     3669.91    208.66 o 
  -8   8   4     5287.58     5874.98    226.36 o 
  -7   8   4     8349.38     8499.39    316.71 o 
  -6   8   4     5100.81     4992.68    142.24 o 
  -5   8   4    16136.30    16147.95    393.42 o 
  -4   8   4      523.09      513.37     38.32 o 
  -3   8   4     9794.95     9784.89    248.13 o 
  -2   8   4      985.83     1211.44     44.36 o 
  -1   8   4     9020.33     8636.16    180.28 o 
   0   8   4      519.76      353.18     28.59 o 
   1   8   4    13705.88    13446.10    392.92 o 
   2   8   4     1995.22     1872.66     70.80 o 
   3   8   4     4737.16     5074.88    132.00 o 
   4   8   4      685.43      758.96     47.68 o 
   5   8   4     8463.49     9036.89    221.50 o 
   6   8   4      528.07      512.58     44.04 o 
   7   8   4     9500.31     9464.97    241.09 o 
   8   8   4      945.73      908.20     68.99 o 
   9   8   4     3782.86     3908.65    231.00 o 
  10   8   4      388.96      348.20     45.26 o 
  11   8   4     3066.65     3430.03    199.54 o 
  12   8   4      464.79      368.45     92.26 o 
  13   8   4     1816.87     1932.71    198.10 o 
 -15   9   4      266.90      229.50     63.34 o 
 -14   9   4     1712.72     1623.52     84.01 o 
 -13   9   4       55.87       20.85     39.95 o 
 -12   9   4     3783.33     3776.20    162.61 o 
 -11   9   4      300.30      302.64     52.77 o 
 -10   9   4     3695.33     3665.41    174.61 o 
  -9   9   4     1307.98     1166.27     77.84 o 
  -8   9   4     6223.72     6081.25    344.86 o 
  -7   9   4       73.95        2.80     31.88 o 
  -6   9   4     9486.45     9612.71    307.74 o 
  -5   9   4     1180.86     1174.52     56.86 o 
  -4   9   4    10268.24    10025.47    256.63 o 
  -3   9   4     2809.79     2631.21     88.89 o 
  -2   9   4     8393.76     8151.75    174.67 o 
  -1   9   4       67.86       54.44     20.24 o 
   0   9   4    12147.36    12397.15    250.34 o 
   1   9   4     1162.81     1218.85     59.09 o 
   2   9   4    12446.90    12456.31    376.60 o 
   3   9   4      368.36      355.93     33.06 o 
   4   9   4     7247.07     7562.60    179.03 o 
   5   9   4      113.08      131.89     24.91 o 
   6   9   4     7913.55     8107.96    213.14 o 
   7   9   4      102.96      100.07     33.41 o 
   8   9   4     5678.47     5772.12    167.59 o 
   9   9   4      115.19       69.33     34.09 o 
  10   9   4     4029.82     4153.59    136.70 o 
  11   9   4       63.24       57.94     44.02 o 
  12   9   4     2245.15     2357.23    190.42 o 
 -14  10   4     1740.26     1762.09     98.98 o 
 -13  10   4      582.62      564.81     74.13 o 
 -12  10   4     1696.81     1458.46     97.49 o 
 -11  10   4      592.57      604.08     67.83 o 
 -10  10   4     1411.53     1334.88     86.80 o 
  -9  10   4      253.76      203.89     44.90 o 
  -8  10   4     4139.27     4148.60    164.44 o 
  -7  10   4     1305.45     1291.33    125.39 o 
  -6  10   4     3632.24     3437.41    318.94 o 
  -5  10   4      112.18       66.42     35.23 o 
  -4  10   4     2436.35     2479.03    112.24 o 
  -3  10   4      876.67      892.84     50.79 o 
  -2  10   4     1402.82     1257.36     73.15 o 
  -1  10   4     2206.24     2114.23     76.35 o 
   0  10   4     2757.14     2706.02     78.11 o 
   1  10   4      191.92      101.75     36.23 o 
   2  10   4     1039.20     1118.56     74.78 o 
   3  10   4     1642.77     1619.12     57.46 o 
   4  10   4     2103.70     2068.27     90.96 o 
   5  10   4      754.65      690.44     51.56 o 
   6  10   4     2406.46     2318.61     89.65 o 
   7  10   4      323.57      254.71     40.19 o 
   8  10   4      925.80      809.23     87.37 o 
   9  10   4      931.51      891.63     62.19 o 
  10  10   4       45.82       16.05     49.03 o 
  11  10   4      174.40       75.78     46.26 o 
 -13  11   4     1233.64     1119.83    124.45 o 
 -12  11   4     1217.38      949.49     98.49 o 
 -11  11   4     1765.36     1683.34    193.30 o 
 -10  11   4      488.27      531.63     66.10 o 
  -9  11   4      680.47      759.71     70.91 o 
  -8  11   4     2147.84     2127.51    184.08 o 
  -7  11   4     3307.30     3624.95    313.04 o 
  -6  11   4     1638.59     1582.59    136.25 o 
  -5  11   4     1926.12     1955.99    161.28 o 
  -4  11   4     4789.23     4807.52    182.03 o 
  -3  11   4      614.69      615.15     62.72 o 
  -2  11   4     3970.53     4099.67    135.35 o 
  -1  11   4     2634.81     2659.19    105.68 o 
   0  11   4     1205.72     1219.76     74.49 o 
   1  11   4     2478.88     2382.46     91.89 o 
   2  11   4     2197.49     2219.77     71.43 o 
   3  11   4      745.56      745.31     42.97 o 
   4  11   4     1601.15     1619.49     79.78 o 
   5  11   4     3563.45     3342.53    142.12 o 
   6  11   4     1963.27     2014.26     85.16 o 
   7  11   4     1249.98     1113.83     65.64 o 
   8  11   4     1023.17      962.45     64.87 o 
   9  11   4      184.66      137.26     38.11 o 
  10  11   4      534.06      634.77     59.02 o 
  11  11   4       31.59       -2.60     41.45 o 
 -12  12   4      272.59      185.47     90.82 o 
 -11  12   4     2886.21     2872.06    287.57 o 
 -10  12   4        1.04      -51.39     51.39 o 
  -9  12   4     1855.77     1904.62    225.91 o 
  -8  12   4       47.78       31.02     37.58 o 
  -7  12   4     5072.04     5401.80    483.79 o 
  -6  12   4        2.60      -33.85     33.85 o 
  -5  12   4     6605.99     6729.45    486.81 o 
  -4  12   4      197.58      228.89     46.96 o 
  -3  12   4     2835.33     2790.68    288.61 o 
  -2  12   4        9.79      -26.00     26.00 o 
  -1  12   4     5550.04     5806.06    161.23 o 
   0  12   4        7.98      -14.30     33.14 o 
   1  12   4    11061.82    11467.61    245.55 o 
   2  12   4       43.23       39.83     26.95 o 
   3  12   4     6561.64     7048.25    307.19 o 
   4  12   4     1080.87      934.51    121.74 o 
   5  12   4     4803.36     4730.71    147.33 o 
   6  12   4      317.27      284.56     42.44 o 
   7  12   4     3312.66     3287.11    119.11 o 
   8  12   4        2.99       21.79     32.77 o 
   9  12   4     3833.54     4165.14    143.56 o 
 -11  13   4      458.17      436.31    119.03 o 
 -10  13   4     1489.41     1473.75    100.60 o 
  -9  13   4      416.96      375.77     61.80 o 
  -8  13   4      587.51      563.28     84.87 o 
  -7  13   4      584.56      529.12     94.29 o 
  -6  13   4     1410.24     1519.61    123.07 o 
  -5  13   4      470.37      402.01     99.45 o 
  -4  13   4     2248.88     2299.87    119.49 o 
  -3  13   4     1887.50     1982.19    152.06 o 
  -2  13   4     3567.75     3682.70    119.92 o 
  -1  13   4     4470.92     4304.83    133.11 o 
   0  13   4     1567.82     1777.80     86.23 o 
   1  13   4      688.39      734.99     68.81 o 
   2  13   4     4361.39     4755.35    130.22 o 
   3  13   4      516.18      588.37     55.90 o 
   4  13   4     2726.97     2628.95    132.55 o 
   5  13   4       75.91       25.59     41.75 o 
   6  13   4      875.97      817.63     61.32 o 
   7  13   4      332.33      233.46     59.19 o 
   8  13   4     1463.18     1566.12     82.43 o 
  -9  14   4      175.05      128.66     52.27 o 
  -8  14   4      713.99      819.56     82.43 o 
  -7  14   4      157.96      117.90     49.57 o 
  -6  14   4     2172.18     2222.40    360.52 o 
  -5  14   4       22.87        7.27     37.57 o 
  -4  14   4     1795.40     1740.75    326.92 o 
  -3  14   4      125.56       78.19     43.90 o 
  -2  14   4     1190.26     1370.85     70.85 o 
  -1  14   4      343.55      302.28     43.64 o 
   0  14   4     1562.43     1544.41     74.95 o 
   1  14   4        1.94      -24.63     24.63 o 
   2  14   4      844.52      914.73     49.92 o 
   3  14   4      286.77      323.09     60.75 o 
   4  14   4      609.60      556.21     74.41 o 
   5  14   4       83.70       52.66     47.01 o 
   6  14   4     1078.90     1003.97     76.25 o 
   7  14   4       81.15       51.52     35.24 o 
  -7  15   4      300.73      382.82     66.54 o 
  -6  15   4     3365.74     3531.67    439.82 o 
  -5  15   4       52.53      149.04     51.96 o 
  -4  15   4     4174.86     4492.79    295.00 o 
  -3  15   4      233.40      219.52    123.54 o 
  -2  15   4     3200.44     3341.19    156.48 o 
  -1  15   4      571.78      624.89     58.19 o 
   0  15   4     2634.95     2836.07    127.43 o 
   1  15   4      129.05      229.89     35.37 o 
   2  15   4     1033.46     1076.06     54.70 o 
   3  15   4      186.44       53.11     56.02 o 
   4  15   4     2618.62     2609.90    197.26 o 
  -3  16   4     1522.34     1670.78    110.38 o 
  -2  16   4       87.12       78.63     47.11 o 
  -1  16   4     2002.03     2140.57     94.47 o 
   0  16   4        8.22       -3.31     27.88 o 
   1  16   4     2581.35     2736.28     88.45 o 
 -17   0   5      264.18      318.86     89.43 o 
 -15   0   5     1090.96     1059.07    117.66 o 
 -13   0   5     1301.33     1786.95    146.91 o 
 -11   0   5     2025.74     2046.90     91.97 o 
  -9   0   5    10946.75    11080.57    322.74 o 
  -7   0   5     9755.33    10511.97    301.98 o 
  -5   0   5      479.23      386.49     82.39 o 
  -3   0   5      103.96       37.96     13.84 o 
  -1   0   5     1230.24     1207.43     42.74 o 
   1   0   5     6805.98     7400.19    576.52 o 
   3   0   5     2633.88     2528.40     80.42 o 
   5   0   5      331.66      385.25     66.28 o 
   7   0   5       55.82       15.07     37.87 o 
   9   0   5        4.19      -40.45     40.45 o 
  11   0   5       42.11      -28.46     47.89 o 
  13   0   5      165.15       65.24     59.79 o 
  15   0   5       62.94       56.91     65.73 o 
 -18   1   5      231.32      352.88     60.69 o 
 -17   1   5     2429.78     2531.21    130.97 o 
 -16   1   5      135.13      186.98     52.53 o 
 -15   1   5     4434.02     4732.25    190.31 o 
 -14   1   5      575.88      687.14     72.19 o 
 -13   1   5     3599.80     3847.98    190.80 o 
 -12   1   5     3877.67     3975.82    223.98 o 
 -11   1   5     6755.12     6673.99    258.40 o 
 -10   1   5     2877.67     2976.13    204.27 o 
  -9   1   5    13263.79    12704.62    364.63 o 
  -8   1   5       88.57      112.27     24.87 o 
  -7   1   5    34817.21    35958.09   1289.05 o 
  -6   1   5       28.81       13.21     27.28 o 
  -5   1   5    15071.26    15377.62    559.16 o 
  -4   1   5      233.68      323.16     39.71 o 
  -3   1   5    18277.36    16737.36    314.09 o 
  -2   1   5      601.28      763.10     25.57 o 
  -1   1   5    10474.47     9368.16    226.14 o 
   0   1   5     5466.79     6117.93    111.60 o 
   1   1   5    24532.03    25297.22    591.33 o 
   2   1   5     4525.88     4340.58     85.73 o 
   3   1   5    24921.53    26359.43    574.46 o 
   4   1   5     1856.33     1998.73     59.73 o 
   5   1   5    15069.43    14959.57    336.42 o 
   6   1   5      427.70      464.95     68.23 o 
   7   1   5    14854.43    13613.24    378.85 o 
   8   1   5        1.34      -12.08     25.92 o 
   9   1   5     7652.17     7850.38    240.31 o 
  10   1   5       69.42       36.13     34.28 o 
  11   1   5     3064.24     2791.92    226.50 o 
  12   1   5      130.47      122.05     63.65 o 
  13   1   5     2910.11     2918.08    182.54 o 
  14   1   5       64.59       76.61     44.32 o 
 -18   2   5     2755.55     3122.18    152.06 o 
 -17   2   5       68.16      116.74     45.36 o 
 -16   2   5     2905.81     3169.28    412.42 o 
 -15   2   5      120.90       94.62     44.33 o 
 -14   2   5     6799.61     7464.50    224.62 o 
 -13   2   5      162.20      239.67     38.49 o 
 -12   2   5     6761.00     7206.45    366.55 o 
 -11   2   5      314.75      313.07     49.46 o 
 -10   2   5     5359.50     4827.45    165.10 o 
  -9   2   5       35.70       18.09     21.37 o 
  -8   2   5    21886.90    20624.04    623.27 o 
  -7   2   5     4884.29     5467.60    123.88 o 
  -6   2   5    59642.22    61106.23   1464.22 o 
  -5   2   5      614.72     1024.13     57.46 o 
  -4   2   5    29807.52    30928.11    631.89 o 
  -3   2   5     3477.59     3501.91     90.02 o 
  -2   2   5    16509.27    15469.00    249.46 o 
  -1   2   5       99.71      108.85     10.05 o 
   0   2   5    38181.32    38017.96    650.06 o 
   1   2   5        3.55        7.56      8.23 o 
   2   2   5    34815.92    35149.04    628.08 o 
   3   2   5     1773.05     1839.79     56.87 o 
   4   2   5    14925.22    14832.51    333.06 o 
   5   2   5       39.86       85.33     19.05 o 
   6   2   5    21502.37    21371.73    475.84 o 
   7   2   5      237.64      246.10     32.77 o 
   8   2   5    15504.14    15771.38    496.23 o 
   9   2   5      275.16      267.83     59.54 o 
  10   2   5     6963.88     6961.55    222.38 o 
  11   2   5       15.32      -37.48     42.83 o 
  12   2   5     2945.65     3090.81    129.95 o 
  13   2   5        0.03      -33.48     37.26 o 
  14   2   5     2875.27     3042.98    137.47 o 
 -17   3   5      658.80      728.64     78.24 o 
 -16   3   5      809.97      654.47     73.39 o 
 -15   3   5      354.80      307.86     57.69 o 
 -14   3   5      910.99      879.07     60.69 o 
 -13   3   5      620.18      746.32     56.27 o 
 -12   3   5      855.97      985.46     60.69 o 
 -11   3   5     6788.72     7150.18    191.87 o 
 -10   3   5     2586.61     2442.84    115.56 o 
  -9   3   5     1688.77     1814.62     63.69 o 
  -8   3   5     7174.94     7229.01    158.81 o 
  -7   3   5       49.79        5.20      9.74 o 
  -6   3   5     3925.84     4287.81    121.31 o 
  -5   3   5     9986.62     9914.34    244.84 o 
  -4   3   5    10513.26    11263.96    296.13 o 
  -3   3   5     2362.32     2414.14     48.47 o 
  -2   3   5     9315.06     9850.26    162.98 o 
  -1   3   5    10501.14    10986.52    180.92 o 
   0   3   5      120.73       68.48     15.73 o 
   1   3   5     8516.58     8548.77    181.84 o 
   2   3   5      485.74      681.87     18.52 o 
   3   3   5     8784.20     8075.15    163.70 o 
   4   3   5      621.00      606.20     39.91 o 
   5   3   5     3531.12     3490.21     96.65 o 
   6   3   5     1318.41     1169.76     50.69 o 
   7   3   5     1109.07     1206.76     52.64 o 
   8   3   5      250.72      185.90     52.55 o 
   9   3   5     1006.30      875.83     63.80 o 
  10   3   5      352.21      306.78     48.87 o 
  11   3   5      843.10      765.29     81.20 o 
  12   3   5       28.41      -35.94     35.94 o 
  13   3   5     1023.94     1049.32     79.01 o 
  14   3   5        5.87      -35.40     35.40 o 
 -17   4   5      426.81      459.71     69.91 o 
 -16   4   5      596.20      557.74     71.53 o 
 -15   4   5     1243.26     1303.87     72.36 o 
 -14   4   5      328.84      445.58     75.81 o 
 -13   4   5     4915.34     4855.68    148.36 o 
 -12   4   5     1206.56     1325.99     73.73 o 
 -11   4   5      156.15      136.09     32.08 o 
 -10   4   5     5109.80     4812.97    180.55 o 
  -9   4   5      351.73      358.98     47.00 o 
  -8   4   5     6620.42     6514.59    144.23 o 
  -7   4   5     4665.13     4591.19    105.18 o 
  -6   4   5     5455.23     5634.99    151.75 o 
  -5   4   5     5863.16     6337.79    164.95 o 
  -4   4   5     7830.80     8104.65    202.93 o 
  -3   4   5     3670.37     3975.23     79.79 o 
  -2   4   5     3226.06     2567.58     61.71 o 
  -1   4   5     2187.64     2127.38     45.00 o 
   0   4   5     9657.94    10689.95    169.91 o 
   1   4   5      128.07       76.60     10.42 o 
   2   4   5     7913.15     9081.59    185.70 o 
   3   4   5      600.39      530.44     22.16 o 
   4   4   5     2656.98     2620.18    102.01 o 
   5   4   5      660.15      504.40     49.67 o 
   6   4   5     1810.95     1483.30     57.54 o 
   7   4   5     1941.20     1881.99    109.32 o 
   8   4   5     4294.14     4131.44    146.38 o 
   9   4   5       22.86       -0.78     32.13 o 
  10   4   5     2016.15     2058.42     98.62 o 
  11   4   5      188.24      216.41     48.09 o 
  12   4   5      984.53      894.25     73.63 o 
  13   4   5       30.18      -36.51     72.81 o 
  14   4   5      373.16      358.63     62.34 o 
 -17   5   5     1356.53     1807.83    114.49 o 
 -16   5   5      118.26      100.87     46.93 o 
 -15   5   5     2231.98     2361.52     98.98 o 
 -14   5   5       12.52        4.05     30.13 o 
 -13   5   5    14008.83    14189.56    353.68 o 
 -12   5   5       15.38       20.39     30.23 o 
 -11   5   5     8966.99     9217.22    305.06 o 
 -10   5   5      105.73      121.56     38.35 o 
  -9   5   5    10439.75    10777.33    276.53 o 
  -8   5   5      131.78       94.68     24.57 o 
  -7   5   5    19227.08    18391.96    370.90 o 
  -6   5   5      746.54      580.12     38.98 o 
  -5   5   5    18653.23    17788.35    424.79 o 
  -4   5   5     1076.93      953.23     44.10 o 
  -3   5   5    21887.53    21388.93    428.13 o 
  -2   5   5      765.20      838.89     35.89 o 
  -1   5   5    48194.26    50631.18   1363.10 o 
   0   5   5        3.04       -9.09      9.09 o 
   1   5   5    19064.63    17976.73    327.21 o 
   2   5   5       11.80       14.10     10.43 o 
   3   5   5    23517.06    22746.38    397.81 o 
   4   5   5       84.05       39.27     12.69 o 
   5   5   5    21556.72    22996.23    515.12 o 
   6   5   5     1893.63     1974.17     71.53 o 
   7   5   5     9293.82     9615.88    236.25 o 
   8   5   5      160.74      180.03     30.36 o 
   9   5   5     8600.77     8820.29    272.44 o 
  10   5   5        0.70      -31.34     31.34 o 
  11   5   5     6536.13     6917.58    245.68 o 
  12   5   5       33.05       53.21     43.00 o 
  13   5   5     3341.01     3552.65    152.94 o 
  14   5   5        3.37      -35.00     41.59 o 
 -17   6   5      293.56      419.66     69.05 o 
 -16   6   5     2746.07     2804.87    121.96 o 
 -15   6   5      328.49      273.58     49.90 o 
 -14   6   5     3233.39     3123.50    119.42 o 
 -13   6   5      224.45      216.70     41.32 o 
 -12   6   5     6917.03     6841.02    327.32 o 
 -11   6   5      302.78      351.00     60.92 o 
 -10   6   5     3472.92     3659.02    147.21 o 
  -9   6   5      452.09      436.93     39.09 o 
  -8   6   5     5004.64     4917.28    142.01 o 
  -7   6   5      595.42      535.99     39.35 o 
  -6   6   5    10087.44     9705.13    245.86 o 
  -5   6   5        7.32      -15.43     15.43 o 
  -4   6   5     7277.11     7200.63    219.49 o 
  -3   6   5      192.87      145.53     20.15 o 
  -2   6   5     5610.90     5704.77    131.08 o 
  -1   6   5     1906.65     1894.65     72.41 o 
   0   6   5    21495.12    22460.05    390.82 o 
   1   6   5     1267.43     1198.16     40.34 o 
   2   6   5    16038.04    15548.92    309.76 o 
   3   6   5      834.36      970.03     31.29 o 
   4   6   5     9155.86     8871.67    187.27 o 
   5   6   5        4.17      -11.82     23.93 o 
   6   6   5     7359.56     7889.45    250.51 o 
   7   6   5        4.52        0.22     36.66 o 
   8   6   5     6420.28     6669.20    178.60 o 
   9   6   5        5.18      -32.92     32.92 o 
  10   6   5     2557.92     2629.61    120.03 o 
  11   6   5      253.73      260.40     56.25 o 
  12   6   5     1983.04     2120.01    113.50 o 
  13   6   5       21.35       -0.19     49.47 o 
 -16   7   5      422.84      442.50     55.79 o 
 -15   7   5       70.53       -4.83     33.03 o 
 -14   7   5      666.09      611.40     78.30 o 
 -13   7   5       85.54       -7.85     47.97 o 
 -12   7   5     1068.00      960.43     79.68 o 
 -11   7   5        3.71      -16.66     35.94 o 
 -10   7   5     1578.56     1618.80    124.35 o 
  -9   7   5      136.46       73.73     36.01 o 
  -8   7   5     5272.58     5728.82    162.15 o 
  -7   7   5      392.33      393.51     35.33 o 
  -6   7   5     4346.87     4138.26    121.96 o 
  -5   7   5     2670.63     2776.08    101.93 o 
  -4   7   5       25.44       14.99     17.65 o 
  -3   7   5      171.66      166.50     25.37 o 
  -2   7   5     2032.35     1903.85     77.38 o 
  -1   7   5     1139.70     1131.29     42.06 o 
   0   7   5     3828.59     4205.23     97.44 o 
   1   7   5      906.36      853.43     32.79 o 
   2   7   5     1280.75     1337.87     46.90 o 
   3   7   5       98.52      106.77     15.86 o 
   4   7   5      462.81      422.76     29.08 o 
   5   7   5       39.62      -22.92     22.92 o 
   6   7   5      218.66      215.94     32.83 o 
   7   7   5      218.26      179.42     33.49 o 
   8   7   5      131.14      100.49     31.69 o 
   9   7   5     1184.41     1225.11     82.04 o 
  10   7   5      292.23      357.54    119.47 o 
  11   7   5       44.82      -17.81     40.07 o 
  12   7   5      303.26      255.06     56.62 o 
  13   7   5       17.81      -64.23     64.23 o 
 -16   8   5     1252.41     1378.78     81.45 o 
 -15   8   5      426.59      382.09     53.19 o 
 -14   8   5     1577.56     1486.13    114.40 o 
 -13   8   5      619.26      542.27     70.25 o 
 -12   8   5     2859.89     2876.46    135.76 o 
 -11   8   5      654.90      562.76     62.45 o 
 -10   8   5     4591.60     4544.36    174.30 o 
  -9   8   5      916.04      804.25     66.18 o 
  -8   8   5     8269.62     8627.93    229.28 o 
  -7   8   5     1480.80     1485.47     66.00 o 
  -6   8   5    13453.16    12959.12    323.80 o 
  -5   8   5      375.01      383.31     42.30 o 
  -4   8   5     7908.86     7528.52    198.74 o 
  -3   8   5      525.90      502.45     59.27 o 
  -2   8   5    17060.43    17947.78    370.88 o 
  -1   8   5      689.61      681.81     36.68 o 
   0   8   5    12537.20    12554.54    251.83 o 
   1   8   5       56.90       36.49     19.18 o 
   2   8   5     8718.47     8345.82    197.49 o 
   3   8   5      586.29      529.71     40.43 o 
   4   8   5     8942.32     8757.94    246.94 o 
   5   8   5      297.41      335.56     37.67 o 
   6   8   5     8825.89     9206.72    311.23 o 
   7   8   5      289.62      317.65     40.29 o 
   8   8   5     6918.07     7352.69    200.02 o 
   9   8   5      457.20      393.71     46.43 o 
  10   8   5     2841.57     2993.80    164.10 o 
  11   8   5      347.11      360.48     66.78 o 
  12   8   5     1878.62     2186.43    167.62 o 
 -15   9   5     2942.91     2878.85    135.80 o 
 -14   9   5       73.82       61.59     57.42 o 
 -13   9   5     3871.87     3992.31    174.29 o 
 -12   9   5      482.66      343.65     59.62 o 
 -11   9   5     5776.84     5875.26    217.98 o 
 -10   9   5      440.89      414.58     54.62 o 
  -9   9   5     5857.95     5836.27    448.99 o 
  -8   9   5       46.30       37.11     33.15 o 
  -7   9   5    11235.13    10568.55    549.61 o 
  -6   9   5     1130.73     1105.36     56.68 o 
  -5   9   5    11447.71    10989.33    320.48 o 
  -4   9   5       71.72       31.55     25.65 o 
  -3   9   5    13268.46    13435.02    335.07 o 
  -2   9   5      339.79      350.17     38.44 o 
  -1   9   5    13411.93    13254.03    267.44 o 
   0   9   5     1769.71     1749.51     59.43 o 
   1   9   5    13792.98    14084.55    281.79 o 
   2   9   5        8.12        7.58     30.48 o 
   3   9   5     7222.39     7388.06    142.80 o 
   4   9   5      287.92      316.82     37.50 o 
   5   9   5     8435.60     8471.96    220.01 o 
   6   9   5       87.19       88.01     31.36 o 
   7   9   5     8779.00     9156.13    271.36 o 
   8   9   5       67.30       50.96     32.01 o 
   9   9   5     3863.31     4050.12    163.92 o 
  10   9   5       66.59       68.40     45.74 o 
  11   9   5     2476.22     2663.78    133.93 o 
  12   9   5       57.76       24.92     45.89 o 
 -14  10   5      392.01      384.45     70.49 o 
 -13  10   5     1035.75      946.84     86.41 o 
 -12  10   5      541.24      415.34     65.17 o 
 -11  10   5      847.81      846.69     76.46 o 
 -10  10   5     1677.04     1639.47     98.50 o 
  -9  10   5      244.61      174.68     45.86 o 
  -8  10   5      195.64      191.70     56.26 o 
  -7  10   5     1750.46     1617.04    236.27 o 
  -6  10   5      318.63      287.90     46.01 o 
  -5  10   5     1279.83     1309.53     97.24 o 
  -4  10   5     1195.86     1101.81     56.51 o 
  -3  10   5      523.62      453.96     53.78 o 
  -2  10   5      828.99      696.19     39.55 o 
  -1  10   5      582.47      496.15     37.61 o 
   0  10   5     2771.60     2741.06     80.47 o 
   1  10   5      809.02      771.81     42.79 o 
   2  10   5     2613.13     2668.92    121.21 o 
   3  10   5        4.91      -15.70     15.70 o 
   4  10   5      430.60      385.18     41.76 o 
   5  10   5      306.62      266.95     38.32 o 
   6  10   5     1393.50     1284.37     67.26 o 
   7  10   5      105.00       71.86     32.55 o 
   8  10   5     1373.23     1276.63     95.79 o 
   9  10   5       48.19       -5.76     32.32 o 
  10  10   5      154.13      123.07     49.77 o 
  11  10   5       86.67        0.79     69.30 o 
 -13  11   5      425.87      457.90     70.91 o 
 -12  11   5      813.42      682.22     76.39 o 
 -11  11   5     1453.39     1361.73    185.42 o 
 -10  11   5      310.88      204.87     50.07 o 
  -9  11   5     1443.94     1366.94     98.28 o 
  -8  11   5      791.08      710.54    119.03 o 
  -7  11   5     3647.48     3523.35    157.02 o 
  -6  11   5      407.02      350.00     73.27 o 
  -5  11   5     3642.23     3754.13    369.00 o 
  -4  11   5      565.84      504.02     54.43 o 
  -3  11   5     3742.20     3755.58    152.31 o 
  -2  11   5      431.54      353.81     32.43 o 
  -1  11   5     2567.90     2551.67     77.04 o 
   0  11   5      191.23      145.56     39.33 o 
   1  11   5     4088.99     4041.62    106.74 o 
   2  11   5      588.00      671.31     51.97 o 
   3  11   5     2058.08     1998.22    106.79 o 
   4  11   5      874.59      746.12     54.61 o 
   5  11   5      891.03      736.28     77.40 o 
   6  11   5      497.95      517.49     50.69 o 
   7  11   5     2667.59     2773.57    105.50 o 
   8  11   5      111.22       88.52     36.90 o 
   9  11   5      657.91      670.60     73.57 o 
  10  11   5        9.59      -41.94     64.54 o 
 -12  12   5     2931.98     2850.28    146.57 o 
 -11  12   5       91.89       57.08     47.62 o 
 -10  12   5     3758.43     3801.32    802.38 o 
  -9  12   5      214.75      165.96     49.13 o 
  -8  12   5     4569.51     4692.50    360.23 o 
  -7  12   5        1.66      -32.75     34.54 o 
  -6  12   5     6193.97     6290.26    635.05 o 
  -5  12   5      203.03      186.12     46.38 o 
  -4  12   5     5153.33     5768.70    214.02 o 
  -3  12   5       97.18       45.19     34.67 o 
  -2  12   5     7664.64     7744.34    202.89 o 
  -1  12   5        1.17      -28.23     28.23 o 
   0  12   5     9166.55     9308.04    235.70 o 
   1  12   5      314.86      231.90     35.14 o 
   2  12   5     8677.27     9035.59    174.31 o 
   3  12   5       25.59       -0.77     39.66 o 
   4  12   5     4848.26     4692.10    145.92 o 
   5  12   5      345.64      332.00     44.07 o 
   6  12   5     3702.54     3790.10    129.43 o 
   7  12   5       34.77       47.69     33.88 o 
   8  12   5     4175.70     4458.78    148.66 o 
   9  12   5       98.66      197.30     77.83 o 
 -11  13   5     1888.27     1979.57    231.31 o 
 -10  13   5      127.28      146.33     51.37 o 
  -9  13   5     1422.48     1386.26     97.74 o 
  -8  13   5        6.08      -40.09     40.09 o 
  -7  13   5      497.79      411.06     63.41 o 
  -6  13   5       66.21       84.82     43.75 o 
  -5  13   5     3981.00     3721.04    490.73 o 
  -4  13   5      719.06      707.88     73.22 o 
  -3  13   5     3340.15     3574.13    155.97 o 
  -2  13   5     1448.69     1355.73    109.83 o 
  -1  13   5     1232.20     1195.00     64.12 o 
   0  13   5      308.54      261.50     50.54 o 
   1  13   5     5203.81     5196.34    154.36 o 
   2  13   5        6.43      -17.04     23.44 o 
   3  13   5     3849.91     3897.22    169.62 o 
   4  13   5        5.67      -27.89     27.89 o 
   5  13   5     1243.82     1201.82     71.40 o 
   6  13   5      101.58       67.97     35.89 o 
   7  13   5     1327.49     1374.00     76.83 o 
  -9  14   5      427.63      357.36    167.46 o 
  -8  14   5      237.03      190.58     56.34 o 
  -7  14   5      772.87      800.89    124.83 o 
  -6  14   5        2.72       24.84     38.94 o 
  -5  14   5     1207.02     1136.16    150.02 o 
  -4  14   5      179.87       98.49     46.29 o 
  -3  14   5      229.00      214.26     68.61 o 
  -2  14   5       31.39       13.31     40.41 o 
  -1  14   5       86.05       72.87     54.78 o 
   0  14   5        7.90      -13.62     30.69 o 
   1  14   5       35.75       19.43     26.07 o 
   2  14   5       17.14       -3.50     31.41 o 
   3  14   5      502.09      505.20     55.29 o 
   4  14   5       85.95       50.71     55.22 o 
   5  14   5      259.69      267.54     43.55 o 
   6  14   5      106.94       27.16     34.35 o 
  -7  15   5     2380.64     2669.96    258.62 o 
  -6  15   5       24.07       37.56     46.12 o 
  -5  15   5     6053.47     6291.85    488.15 o 
  -4  15   5        7.34       48.04     43.77 o 
  -3  15   5     2741.72     2853.32    142.90 o 
  -2  15   5       82.00       84.83     44.61 o 
  -1  15   5     2487.78     2657.17    104.47 o 
   0  15   5      122.62      202.76     52.86 o 
   1  15   5     2993.80     3169.66    115.24 o 
   2  15   5       24.00       24.09     63.26 o 
   3  15   5     2396.13     2772.61    130.90 o 
 -18   0   6      239.45      178.17     80.81 o 
 -16   0   6      545.36      605.89    108.46 o 
 -14   0   6      422.57      288.91     83.39 o 
 -12   0   6        2.34      -44.22     50.07 o 
 -10   0   6        3.33        5.55     29.15 o 
  -8   0   6      232.31      245.07     29.10 o 
  -6   0   6       55.21      128.68     33.55 o 
  -4   0   6     1097.38     1180.94     54.17 o 
  -2   0   6      401.90      321.61     37.18 o 
   0   0   6     9552.26    11334.50    263.83 o 
   2   0   6     4536.34     5179.78    368.40 o 
   4   0   6       71.88       61.17     32.92 o 
   6   0   6     1235.43     1048.76     86.44 o 
   8   0   6     1655.83     1595.74    113.30 o 
  10   0   6       54.43        9.12     41.15 o 
  12   0   6      141.34      155.36     64.34 o 
  14   0   6      339.42      304.59     81.40 o 
 -18   1   6     2721.48     2647.06    140.54 o 
 -17   1   6       52.33       86.96     46.39 o 
 -16   1   6     3938.33     4214.66    194.54 o 
 -15   1   6      126.82       81.88     46.05 o 
 -14   1   6     4109.84     4468.95    223.18 o 
 -13   1   6      519.49      416.41     63.86 o 
 -12   1   6     6896.15     7721.41    259.33 o 
 -11   1   6      756.32      771.25     54.43 o 
 -10   1   6     8814.99     8885.11    396.77 o 
  -9   1   6      520.77      477.26     29.92 o 
  -8   1   6     5879.97     5121.22    120.74 o 
  -7   1   6     1327.03     1456.49     47.18 o 
  -6   1   6    38920.29    37420.68   1076.03 o 
  -5   1   6     4706.47     5076.26    187.40 o 
  -4   1   6    31892.93    33466.12    581.05 o 
  -3   1   6     4154.53     4350.93     79.32 o 
  -2   1   6    18554.65    20430.69    397.93 o 
  -1   1   6      404.17      545.60     39.04 o 
   0   1   6    28190.71    27062.89    429.14 o 
   1   1   6     2472.99     2753.17     56.12 o 
   2   1   6    32364.66    31631.74    685.65 o 
   3   1   6     1568.06     1701.42     52.07 o 
   4   1   6     5438.77     5884.94    176.91 o 
   5   1   6      244.35      222.72     30.69 o 
   6   1   6    13278.19    13742.02    381.32 o 
   7   1   6      457.23      409.22     56.26 o 
   8   1   6     8048.75     8012.52    243.68 o 
   9   1   6      531.95      476.11     52.51 o 
  10   1   6     2870.04     2662.64    113.13 o 
  11   1   6      195.40      159.25     44.18 o 
  12   1   6     5420.55     5884.80    204.31 o 
  13   1   6      422.95      420.95     57.76 o 
  14   1   6     2246.14     2196.65    114.22 o 
 -18   2   6        0.32       99.69     48.79 o 
 -17   2   6     4054.92     4656.34    381.98 o 
 -16   2   6        1.97       44.02     40.68 o 
 -15   2   6     5624.42     6172.04    326.08 o 
 -14   2   6        3.98      -37.46     37.47 o 
 -13   2   6     5455.08     6078.96    274.43 o 
 -12   2   6      318.88      292.99     45.69 o 
 -11   2   6    11351.45    11657.78    644.29 o 
 -10   2   6       19.17       40.71     38.92 o 
  -9   2   6    16312.88    15706.92    496.97 o 
  -8   2   6      224.65      264.39     23.04 o 
  -7   2   6    15717.98    14533.51    482.29 o 
  -6   2   6       70.31      159.09     32.10 o 
  -5   2   6    38543.52    38782.98    783.09 o 
  -4   2   6     1467.33     1691.36     44.66 o 
  -3   2   6    34807.00    37676.09    663.75 o 
  -2   2   6      458.53      351.60     17.07 o 
  -1   2   6    42218.64    43959.60    692.85 o 
   0   2   6     3987.76     4149.41     80.72 o 
   1   2   6    35771.12    34512.07    594.23 o 
   2   2   6      336.97      335.48     19.11 o 
   3   2   6    11504.98    10912.40    204.67 o 
   4   2   6      556.16      607.41     32.89 o 
   5   2   6    15019.98    15102.94    342.53 o 
   6   2   6        4.66      -23.59     23.59 o 
   7   2   6    13508.11    13502.28    380.11 o 
   8   2   6      240.62      241.44     41.41 o 
   9   2   6     6139.83     6025.36    197.13 o 
  10   2   6       42.22       12.75     33.26 o 
  11   2   6     4435.77     4457.16    164.47 o 
  12   2   6       17.72       -1.16     38.21 o 
  13   2   6     3384.32     3817.96    155.70 o 
  14   2   6       62.30       58.79     53.34 o 
 -18   3   6      746.91     1021.42    252.59 o 
 -17   3   6      105.38      126.45     50.62 o 
 -16   3   6      242.54      272.45     58.94 o 
 -15   3   6      427.62      407.80     62.84 o 
 -14   3   6      663.24      579.58     68.76 o 
 -13   3   6      187.49      160.11     36.31 o 
 -12   3   6     2486.69     2435.14    117.78 o 
 -11   3   6       45.78      -24.74     24.74 o 
 -10   3   6     2141.69     2095.87    120.93 o 
  -9   3   6      224.79      253.88     35.63 o 
  -8   3   6     2645.77     2737.22    104.92 o 
  -7   3   6      901.20      784.68     47.80 o 
  -6   3   6     2821.41     2858.28     90.08 o 
  -5   3   6      310.09      204.47     25.21 o 
  -4   3   6     9512.94     8791.29    167.55 o 
  -3   3   6      106.67      197.54     19.01 o 
  -2   3   6     4482.23     3999.94     73.94 o 
  -1   3   6        0.66       -8.51      8.51 o 
   0   3   6     5858.83     6533.27    121.91 o 
   1   3   6     2457.38     2651.86     85.73 o 
   2   3   6    15753.08    16827.17    235.13 o 
   3   3   6      302.74      293.50     34.45 o 
   4   3   6     2705.50     2285.15     82.04 o 
   5   3   6      183.28      235.05     26.06 o 
   6   3   6      376.65      239.22     38.07 o 
   7   3   6       50.42       -4.12     29.47 o 
   8   3   6     2420.73     2576.54    107.42 o 
   9   3   6       91.44       31.34     33.34 o 
  10   3   6     1847.08     1827.46     92.77 o 
  11   3   6      521.31      523.08     91.71 o 
  12   3   6      238.70      122.93     47.85 o 
  13   3   6      201.80      146.02     48.84 o 
  14   3   6      420.09      250.67     58.65 o 
 -17   4   6      850.53      783.75     83.71 o 
 -16   4   6      212.36      171.36     54.77 o 
 -15   4   6      670.61      749.35     77.32 o 
 -14   4   6     1410.39     1441.71     74.84 o 
 -13   4   6     1866.99     1952.56     83.83 o 
 -12   4   6      465.50      465.39     45.32 o 
 -11   4   6      935.99      963.61    108.65 o 
 -10   4   6       89.82       89.68     37.59 o 
  -9   4   6       38.02      -21.06     21.06 o 
  -8   4   6      445.96      437.69     38.53 o 
  -7   4   6     7780.08     7102.59    188.90 o 
  -6   4   6        9.78      -25.55     26.40 o 
  -5   4   6    18636.79    19954.61    474.07 o 
  -4   4   6        3.43       -8.05      8.78 o 
  -3   4   6    12324.94    13620.07    224.59 o 
  -2   4   6     1721.41     1608.25     38.38 o 
  -1   4   6    13797.03    14257.25    234.11 o 
   0   4   6      484.80      589.45     24.49 o 
   1   4   6     4926.89     4344.25     76.48 o 
   2   4   6     1317.32     1337.53     37.31 o 
   3   4   6      605.77      555.73     22.39 o 
   4   4   6       20.44       -5.15     16.80 o 
   5   4   6     3702.42     3953.89    109.70 o 
   6   4   6      101.39       49.15     22.14 o 
   7   4   6     2975.44     3048.40    118.14 o 
   8   4   6      121.43       95.90     38.27 o 
   9   4   6      946.55      875.15     79.57 o 
  10   4   6       77.84       44.96     50.86 o 
  11   4   6     1223.79     1197.62     80.77 o 
  12   4   6      205.87      170.62     65.44 o 
  13   4   6      673.54      764.40    188.43 o 
 -17   5   6        3.99       -0.39     44.86 o 
 -16   5   6     3307.94     3769.94    219.81 o 
 -15   5   6       22.35       40.80     35.84 o 
 -14   5   6     9668.83    10159.71    269.46 o 
 -13   5   6        7.71      -28.93     28.93 o 
 -12   5   6    14359.38    14009.68    668.46 o 
 -11   5   6        0.06       14.32     54.19 o 
 -10   5   6     9705.66    10649.57    311.78 o 
  -9   5   6       75.56       59.56     26.88 o 
  -8   5   6    11934.30    11593.92    307.05 o 
  -7   5   6      127.43      187.42     28.70 o 
  -6   5   6    12357.67    11864.29    294.81 o 
  -5   5   6       27.39       10.40     10.43 o 
  -4   5   6    50158.19    52328.20    962.40 o 
  -3   5   6     1645.86     1778.02     55.35 o 
  -2   5   6    24642.83    25372.90    444.73 o 
  -1   5   6      148.67      101.78     13.62 o 
   0   5   6    28860.78    28476.47    505.78 o 
   1   5   6       42.93       20.92     10.97 o 
   2   5   6    19125.88    18703.63    291.49 o 
   3   5   6       19.27        1.90     11.11 o 
   4   5   6    18768.63    19030.68    431.00 o 
   5   5   6      894.80      888.10     47.37 o 
   6   5   6    11662.05    11965.65    284.63 o 
   7   5   6      178.99      152.16     39.07 o 
   8   5   6     8255.26     8657.40    267.02 o 
   9   5   6       37.05       55.21     35.29 o 
  10   5   6     6473.98     7149.70    236.55 o 
  11   5   6       26.90       18.35     40.49 o 
  12   5   6     3988.08     4199.60    168.78 o 
  13   5   6        8.37       17.96     48.04 o 
 -17   6   6     2758.26     2827.37    149.25 o 
 -16   6   6      730.32      697.09     80.71 o 
 -15   6   6     3807.78     4025.01    170.60 o 
 -14   6   6      232.90      227.17     47.14 o 
 -13   6   6     3094.93     2927.12    196.79 o 
 -12   6   6      263.20      245.02     52.66 o 
 -11   6   6     3343.56     3029.16    136.14 o 
 -10   6   6       55.39       33.88     26.34 o 
  -9   6   6     7353.30     7294.44    200.19 o 
  -8   6   6        0.44      -19.41     19.41 o 
  -7   6   6    12541.62    13092.60    326.14 o 
  -6   6   6      158.63      160.13     31.10 o 
  -5   6   6     8048.17     7960.37    206.44 o 
  -4   6   6     2268.64     2406.99     80.03 o 
  -3   6   6    10988.57    10374.69    193.09 o 
  -2   6   6      480.75      508.27     26.23 o 
  -1   6   6    19791.42    21689.16    384.17 o 
   0   6   6     1411.39     1439.04     40.72 o 
   1   6   6    14422.66    15534.98    245.14 o 
   2   6   6      103.26       57.76     14.61 o 
   3   6   6     9797.70     9640.31    233.44 o 
   4   6   6        2.28      -17.14     17.14 o 
   5   6   6     7341.87     7105.47    182.71 o 
   6   6   6      130.41       90.62     27.37 o 
   7   6   6     5122.26     4976.57    141.54 o 
   8   6   6      156.15      180.15     43.70 o 
   9   6   6     3899.68     4158.94    215.30 o 
  10   6   6      263.77      324.08     54.49 o 
  11   6   6     1457.58     1646.71     98.23 o 
  12   6   6      271.83      237.44    104.20 o 
  13   6   6     1702.03     1871.13    110.78 o 
 -16   7   6      191.47       43.69     37.98 o 
 -15   7   6       57.25      -10.60     55.75 o 
 -14   7   6       32.60      -55.36     55.36 o 
 -13   7   6      740.74      736.75     77.01 o 
 -12   7   6       36.80      -38.48     38.48 o 
 -11   7   6       46.13       22.05     37.90 o 
 -10   7   6      483.95      514.78     46.87 o 
  -9   7   6      152.30      139.72     31.30 o 
  -8   7   6      240.17      173.52     31.29 o 
  -7   7   6       15.07      -13.76     21.38 o 
  -6   7   6      510.22      485.32     37.71 o 
  -5   7   6      557.31      489.46     37.16 o 
  -4   7   6     1703.20     1766.24     67.41 o 
  -3   7   6      213.73      142.05     28.49 o 
  -2   7   6        1.38      -16.35     16.35 o 
  -1   7   6     4037.14     4117.73     99.33 o 
   0   7   6      102.52      135.15     17.42 o 
   1   7   6       98.18       41.29     14.57 o 
   2   7   6       13.48      -10.68     13.15 o 
   3   7   6        3.01      -18.76     18.76 o 
   4   7   6       50.21       17.31     22.66 o 
   5   7   6        3.35      -21.53     21.53 o 
   6   7   6      201.75      184.37     33.50 o 
   7   7   6      313.71      237.70     36.22 o 
   8   7   6      182.10       50.67     43.19 o 
   9   7   6      197.99      218.71     51.82 o 
  10   7   6      356.87      278.66     55.35 o 
  11   7   6       23.13      -38.57     38.57 o 
  12   7   6        1.29      -32.18     40.65 o 
 -16   8   6       43.93       18.39     59.60 o 
 -15   8   6     1627.19     1703.21    120.68 o 
 -14   8   6      242.60      208.22     45.68 o 
 -13   8   6     3022.58     2904.51    205.84 o 
 -12   8   6        6.96      -28.57     38.01 o 
 -11   8   6     4441.85     4158.65    270.42 o 
 -10   8   6      738.81      749.64     66.86 o 
  -9   8   6     8619.12     8496.21    229.86 o 
  -8   8   6      191.70      190.27     33.53 o 
  -7   8   6     9030.37     8907.61    235.20 o 
  -6   8   6        1.40      -20.34     20.34 o 
  -5   8   6     8264.37     8111.69    214.43 o 
  -4   8   6        2.29      -19.41     19.41 o 
  -3   8   6    10448.75    10427.69    228.20 o 
  -2   8   6      276.87      218.29     30.31 o 
  -1   8   6     8664.90     8676.86    183.18 o 
   0   8   6      172.67      212.72     21.66 o 
   1   8   6     9769.84     9818.30    180.54 o 
   2   8   6        0.05      -15.11     15.11 o 
   3   8   6     9559.32     9975.01    246.91 o 
   4   8   6      156.58      110.92     28.33 o 
   5   8   6     8005.11     8136.44    249.61 o 
   6   8   6      127.38      103.35     31.80 o 
   7   8   6     6108.26     6203.78    173.73 o 
   8   8   6      114.86      165.03     43.88 o 
   9   8   6     3217.48     3681.49    178.58 o 
  10   8   6       34.59        7.70     39.87 o 
  11   8   6     1846.24     2089.84    116.32 o 
  12   8   6       49.25       35.18     82.44 o 
 -15   9   6      120.27      168.55     75.65 o 
 -14   9   6     2945.18     2759.06    165.74 o 
 -13   9   6       51.61       38.69     50.12 o 
 -12   9   6     4282.08     4377.67    309.82 o 
 -11   9   6      134.42       73.27     55.13 o 
 -10   9   6     8493.84     8368.28    426.39 o 
  -9   9   6      194.60      199.16     45.40 o 
  -8   9   6    10141.12    10133.52    846.14 o 
  -7   9   6       23.79       17.23     25.18 o 
  -6   9   6    16484.15    15976.66    396.02 o 
  -5   9   6        5.24       11.56     20.76 o 
  -4   9   6     7338.49     6981.27    190.60 o 
  -3   9   6       53.61       10.95     24.22 o 
  -2   9   6    14373.64    15000.07    318.70 o 
  -1   9   6       89.71       61.05     19.45 o 
   0   9   6    17682.12    17779.37    348.87 o 
   1   9   6       56.71        0.06     18.79 o 
   2   9   6    12386.47    12434.18    248.65 o 
   3   9   6      616.75      623.19     48.07 o 
   4   9   6     8323.45     8496.04    220.08 o 
   5   9   6       56.73       19.60     28.34 o 
   6   9   6     6615.15     6546.19    397.19 o 
   7   9   6      275.84      269.55     41.13 o 
   8   9   6     4088.33     4235.06    217.33 o 
   9   9   6        1.23      -30.28     37.01 o 
  10   9   6     2041.30     2316.44    154.69 o 
  11   9   6        3.49        8.84     43.08 o 
 -14  10   6      443.49      298.92     93.84 o 
 -13  10   6     1099.62     1027.78     89.11 o 
 -12  10   6      545.08      485.28     67.81 o 
 -11  10   6      543.57      460.56     63.16 o 
 -10  10   6       10.01      -25.49     53.14 o 
  -9  10   6      466.15      276.40     59.83 o 
  -8  10   6       52.89       -0.39     30.97 o 
  -7  10   6      982.35      971.57     77.92 o 
  -6  10   6       70.07       44.44     33.46 o 
  -5  10   6      926.56      802.80     51.82 o 
  -4  10   6      141.36       29.63     25.42 o 
  -3  10   6      612.96      532.60     42.85 o 
  -2  10   6        0.10      -19.09     19.09 o 
  -1  10   6     1842.34     1821.93     60.86 o 
   0  10   6      134.65       84.49     25.22 o 
   1  10   6     1689.55     1538.82     50.76 o 
   2  10   6        0.43      -17.90     17.90 o 
   3  10   6      782.90      667.40     50.95 o 
   4  10   6      726.48      701.52     52.72 o 
   5  10   6     3351.35     3351.02    183.09 o 
   6  10   6      716.60      793.73     55.88 o 
   7  10   6     1822.09     1685.05     79.35 o 
   8  10   6       65.01       19.42     31.32 o 
   9  10   6       22.51      -40.67     40.67 o 
  10  10   6       23.48      -13.17     45.72 o 
 -13  11   6      118.93       70.64     55.18 o 
 -12  11   6      676.02      490.50     71.25 o 
 -11  11   6      334.46      272.08     56.55 o 
 -10  11   6     1603.94     1561.09    103.54 o 
  -9  11   6        6.74      -21.15     44.71 o 
  -8  11   6     2238.31     2289.19    235.08 o 
  -7  11   6        3.69        2.39     33.38 o 
  -6  11   6     3934.33     3819.09    322.85 o 
  -5  11   6       15.04      -14.21     28.94 o 
  -4  11   6     3232.62     3043.26    251.73 o 
  -3  11   6      300.22      294.53     50.33 o 
  -2  11   6     4727.95     4648.40    143.10 o 
  -1  11   6        7.73      -19.28     19.28 o 
   0  11   6     3091.59     3175.74     91.31 o 
   1  11   6       30.63        6.47     23.02 o 
   2  11   6     1312.80     1234.57     51.50 o 
   3  11   6      303.94      241.10     37.90 o 
   4  11   6     1335.28     1335.75    105.77 o 
   5  11   6      187.44      115.30     35.78 o 
   6  11   6     2784.18     2597.98    101.09 o 
   7  11   6      157.42      112.98     39.36 o 
   8  11   6     1463.21     1579.98     81.40 o 
   9  11   6      186.47      251.65     58.76 o 
 -12  12   6       33.14       28.48     48.22 o 
 -11  12   6     4508.06     4697.14    364.98 o 
 -10  12   6       27.49        9.97     40.63 o 
  -9  12   6     3920.77     4059.93    302.88 o 
  -8  12   6       51.30       44.10     41.54 o 
  -7  12   6     5436.80     5482.09    710.93 o 
  -6  12   6      368.81      377.59     55.98 o 
  -5  12   6     6736.62     6963.95    539.10 o 
  -4  12   6       19.85       -3.46     37.22 o 
  -3  12   6     7196.16     7604.63    332.47 o 
  -2  12   6      275.90      251.15     49.73 o 
  -1  12   6     8796.42     9113.44    203.16 o 
   0  12   6        0.92      -21.37     26.32 o 
   1  12   6     8072.35     7925.98    278.84 o 
   2  12   6       15.31      -23.16     23.16 o 
   3  12   6     4494.45     4551.16    117.97 o 
   4  12   6        4.28      -31.42     31.42 o 
   5  12   6     2926.65     2959.52    110.04 o 
   6  12   6      190.69      244.18     42.40 o 
   7  12   6     5568.39     5670.99    174.77 o 
   8  12   6      136.84      180.27     44.29 o 
 -11  13   6       56.50        1.27     68.27 o 
 -10  13   6     1434.81     1533.82    153.40 o 
  -9  13   6       58.90       16.07     42.17 o 
  -8  13   6      823.72      780.52    123.69 o 
  -7  13   6       45.53       43.93     41.49 o 
  -6  13   6     3251.90     2987.99    141.69 o 
  -5  13   6       53.15       48.04     39.75 o 
  -4  13   6     4440.11     4501.37    183.35 o 
  -3  13   6        2.62      -26.61     34.98 o 
  -2  13   6     1961.61     2009.39    155.63 o 
  -1  13   6       10.85      -26.23     26.23 o 
   0  13   6     3008.09     3005.30    105.77 o 
   1  13   6       17.71       20.68     32.52 o 
   2  13   6     2784.26     2707.38     85.35 o 
   3  13   6       28.59      -15.85     24.56 o 
   4  13   6     2119.44     2143.41     76.46 o 
   5  13   6      175.46      105.46     37.89 o 
   6  13   6     1858.43     1856.46     89.26 o 
   7  13   6        1.03      -14.38     34.27 o 
  -9  14   6      387.11      344.34    104.30 o 
  -8  14   6      429.99      359.98     67.15 o 
  -7  14   6        8.67      -36.35     36.35 o 
  -6  14   6      297.10      229.71     57.11 o 
  -5  14   6       45.64       26.87     43.22 o 
  -4  14   6       50.36       23.86     42.75 o 
  -3  14   6        1.66      -18.36     36.70 o 
  -2  14   6        3.60      -33.90     33.90 o 
  -1  14   6       64.01       42.39     40.12 o 
   0  14   6        1.60      -25.02     28.59 o 
   1  14   6      253.03      250.89     53.47 o 
   2  14   6       39.41        4.62     23.24 o 
   3  14   6       74.47       56.47     28.61 o 
   4  14   6       27.05       -7.59     26.02 o 
   5  14   6      119.97      159.08     40.42 o 
  -6  15   6     3120.46     3283.83    292.92 o 
  -5  15   6       11.38       61.32     43.64 o 
  -4  15   6     2930.58     2874.59    170.60 o 
  -3  15   6       11.19       33.71     66.63 o 
  -2  15   6     2753.62     3198.96    275.87 o 
  -1  15   6       25.59        2.24     46.65 o 
   0  15   6     3732.02     3915.58    158.05 o 
   1  15   6        1.02      -22.37     41.17 o 
   2  15   6     2039.16     2195.29    368.65 o 
 -17   0   7        3.12      -39.66     53.64 o 
 -15   0   7      125.87       18.04     67.12 o 
 -13   0   7       10.81      -56.81     56.81 o 
 -11   0   7      287.28      310.83     77.34 o 
  -9   0   7     4433.76     4320.60    285.58 o 
  -7   0   7     1377.24     1343.71     95.81 o 
  -5   0   7     6861.26     7832.48    498.66 o 
  -3   0   7     7897.95     9308.26    223.30 o 
  -1   0   7     6183.82     7549.09    285.39 o 
   1   0   7     1002.66     1320.26     58.27 o 
   3   0   7     7426.81     7317.11    300.65 o 
   5   0   7     2837.23     2560.14    138.18 o 
   7   0   7     1934.00     1619.92    112.51 o 
   9   0   7      334.71      270.87     61.07 o 
  11   0   7     1037.82      991.56    102.60 o 
  13   0   7      738.19      738.25    104.50 o 
 -18   1   7        6.77       72.54     49.33 o 
 -17   1   7     2376.82     2795.03    144.76 o 
 -16   1   7       75.68      135.90     51.83 o 
 -15   1   7     4304.11     4786.61    239.99 o 
 -14   1   7       73.98       56.69     47.33 o 
 -13   1   7    10146.73    11287.82    454.30 o 
 -12   1   7        8.26      -33.47     83.62 o 
 -11   1   7     7888.24     9195.05    236.56 o 
 -10   1   7      246.21      305.03     32.66 o 
  -9   1   7     5869.16     6180.99    178.56 o 
  -8   1   7      805.71      828.06     36.87 o 
  -7   1   7    11939.25    11483.38    254.49 o 
  -6   1   7      322.16      290.14     29.47 o 
  -5   1   7    10322.20     9545.66    196.17 o 
  -4   1   7     2387.53     2448.83     52.42 o 
  -3   1   7    12275.48    11446.00    208.17 o 
  -2   1   7      430.49      434.56     20.04 o 
  -1   1   7    55734.72    57809.37    907.42 o 
   0   1   7     2594.59     3048.09     58.89 o 
   1   1   7    17607.20    18212.78    318.67 o 
   2   1   7      590.12      495.12     26.91 o 
   3   1   7    11482.41    10892.89    248.82 o 
   4   1   7     3529.19     3341.85    115.46 o 
   5   1   7    10068.68     9930.84    284.93 o 
   6   1   7      611.85      553.69     48.68 o 
   7   1   7     3595.04     4269.49    743.40 o 
   8   1   7     2413.43     2398.00    107.25 o 
   9   1   7     3747.29     3748.83    140.70 o 
  10   1   7      555.63      518.84    160.97 o 
  11   1   7     5234.17     5104.15    182.49 o 
  12   1   7      269.52      236.86     51.17 o 
  13   1   7     2093.26     1986.86    125.89 o 
 -18   2   7     3844.62     4627.62    201.52 o 
 -17   2   7       41.62      120.54     48.11 o 
 -16   2   7     3651.74     4026.31    424.71 o 
 -15   2   7        2.97       -2.91     41.54 o 
 -14   2   7     5518.82     5705.77    510.10 o 
 -13   2   7       59.73       63.13     44.36 o 
 -12   2   7    11865.56    12358.53    784.44 o 
 -11   2   7       26.28        8.03     24.41 o 
 -10   2   7    11659.35    11173.83    774.33 o 
  -9   2   7     1918.13     1904.84     81.58 o 
  -8   2   7    13344.04    12816.31    577.41 o 
  -7   2   7      319.68      396.42     54.41 o 
  -6   2   7    26029.15    24688.52    510.87 o 
  -5   2   7      142.24      158.26     19.40 o 
  -4   2   7    35846.46    36582.44    581.42 o 
  -3   2   7     1997.81     2670.57     54.70 o 
  -2   2   7    63777.74    69048.55   1200.60 o 
  -1   2   7       22.16       26.78     10.81 o 
   0   2   7    19936.96    20546.00    372.81 o 
   1   2   7      452.23      332.70     20.18 o 
   2   2   7    13920.12    13190.95    263.18 o 
   3   2   7        9.02       -3.75     12.57 o 
   4   2   7    15736.02    15243.58    282.82 o 
   5   2   7      186.81      162.75     32.75 o 
   6   2   7     7293.72     7239.11    220.48 o 
   7   2   7       52.16       16.34     30.32 o 
   8   2   7     5703.08     5742.50    188.83 o 
   9   2   7      405.79      306.02     56.31 o 
  10   2   7     3793.17     3700.32    143.34 o 
  11   2   7      253.40      266.52     51.25 o 
  12   2   7     1965.22     2096.42    117.56 o 
  13   2   7      216.06      272.99     52.89 o 
 -17   3   7      555.85      690.71    134.64 o 
 -16   3   7        0.90       -7.48     41.09 o 
 -15   3   7      809.65      772.72     81.32 o 
 -14   3   7        1.23      -36.72     36.72 o 
 -13   3   7     1264.82     1287.67     93.99 o 
 -12   3   7       47.31        8.07     30.21 o 
 -11   3   7     2016.79     1607.76    177.93 o 
 -10   3   7      129.33       22.66     30.25 o 
  -9   3   7     1166.56      967.64     59.99 o 
  -8   3   7      314.32      234.55     33.73 o 
  -7   3   7      902.77      815.78     56.09 o 
  -6   3   7     2733.32     2748.95    104.40 o 
  -5   3   7     5135.19     5400.31    112.23 o 
  -4   3   7     3289.98     3620.88     69.75 o 
  -3   3   7     7786.59     8431.75    149.10 o 
  -2   3   7     1645.32     1752.79     40.94 o 
  -1   3   7     3275.53     3133.79     61.70 o 
   0   3   7     6533.48     6981.79    130.83 o 
   1   3   7    10790.68    11225.97    201.97 o 
   2   3   7     4027.85     3822.94     88.78 o 
   3   3   7     1479.76     1525.26     39.38 o 
   4   3   7       58.89       21.68     13.59 o 
   5   3   7     1304.19     1333.06     68.55 o 
   6   3   7       12.41      -21.02     21.02 o 
   7   3   7     3060.50     2825.05    113.09 o 
   8   3   7     1937.09     1765.67     86.98 o 
   9   3   7      936.89      878.61     74.27 o 
  10   3   7     2745.44     2789.41    134.56 o 
  11   3   7      720.87      699.42     69.28 o 
  12   3   7      766.37      753.57     83.63 o 
  13   3   7      280.46      369.65    124.13 o 
 -17   4   7        5.01       -9.75     46.36 o 
 -16   4   7      880.09      885.18    103.16 o 
 -15   4   7       22.37       -2.88     41.16 o 
 -14   4   7     2161.90     2123.96    118.90 o 
 -13   4   7        0.77      -27.25     27.25 o 
 -12   4   7     2617.95     2456.85    125.96 o 
 -11   4   7      471.26      360.61     53.83 o 
 -10   4   7      134.35      100.99     32.87 o 
  -9   4   7      113.81       81.68     28.38 o 
  -8   4   7     2171.88     2060.22     79.89 o 
  -7   4   7      360.18      383.43     35.84 o 
  -6   4   7     1908.91     1615.30     89.54 o 
  -5   4   7     4212.50     4213.16    154.67 o 
  -4   4   7     4311.17     4098.94     77.80 o 
  -3   4   7     2010.63     1754.51     48.30 o 
  -2   4   7    11061.44    11568.13    193.38 o 
  -1   4   7      809.60      754.99     26.42 o 
   0   4   7    11275.33    12395.55    223.49 o 
   1   4   7      950.96     1037.60     32.67 o 
   2   4   7     2952.46     2454.77     54.44 o 
   3   4   7      395.22      458.06     23.28 o 
   4   4   7     3330.37     2960.07     89.22 o 
   5   4   7       32.27        3.39     19.38 o 
   6   4   7     1346.69     1305.68     79.15 o 
   7   4   7      240.02      218.36     45.06 o 
   8   4   7      571.05      815.19    233.33 o 
   9   4   7     2380.69     2492.70    111.40 o 
  10   4   7      586.36      648.90    117.89 o 
  11   4   7     1034.80     1083.84     80.10 o 
  12   4   7      929.61     1015.42     81.09 o 
  13   4   7      506.10      524.49     69.01 o 
 -17   5   7     3323.95     3870.00    348.13 o 
 -16   5   7        6.91       10.68     46.57 o 
 -15   5   7     5449.73     5715.28    225.60 o 
 -14   5   7        6.40       52.86     33.18 o 
 -13   5   7     9062.76     9211.16    283.52 o 
 -12   5   7      148.21      189.34     49.35 o 
 -11   5   7    10854.55    10631.96    348.09 o 
 -10   5   7        0.02      -24.07     25.12 o 
  -9   5   7    10364.48    10794.74    397.51 o 
  -8   5   7        4.38        3.76     21.72 o 
  -7   5   7    22304.44    22766.38    545.41 o 
  -6   5   7     1094.17     1095.61     55.05 o 
  -5   5   7    25828.95    26281.78    620.62 o 
  -4   5   7       89.27       68.66     14.28 o 
  -3   5   7    34368.39    36195.27    576.14 o 
  -2   5   7      148.61      177.91     16.04 o 
  -1   5   7    23599.97    24130.41    389.95 o 
   0   5   7      256.73      259.83     19.26 o 
   1   5   7    19967.13    20272.50    314.21 o 
   2   5   7       11.65       -2.52     12.82 o 
   3   5   7    10915.87    10288.22    202.06 o 
   4   5   7       60.78       53.07     20.46 o 
   5   5   7    12295.52    12768.09    421.23 o 
   6   5   7      318.58      398.41    119.42 o 
   7   5   7     6050.49     6308.30    225.36 o 
   8   5   7       11.97       -5.34     36.39 o 
   9   5   7     4277.19     4453.77    165.95 o 
  10   5   7        6.03      -11.97     64.20 o 
  11   5   7     4117.02     4106.19    168.22 o 
  12   5   7       40.86       -3.34     41.57 o 
 -17   6   7      214.62      211.30     59.99 o 
 -16   6   7     3159.87     3185.14    158.64 o 
 -15   6   7        4.72      -21.91     41.14 o 
 -14   6   7     2260.31     2120.09     92.30 o 
 -13   6   7       12.69      -16.57     41.27 o 
 -12   6   7     4561.00     4124.37    309.72 o 
 -11   6   7      410.49      397.93     47.65 o 
 -10   6   7     3721.32     3535.51    120.15 o 
  -9   6   7      173.07      144.74     31.63 o 
  -8   6   7     5009.59     4660.78    139.33 o 
  -7   6   7      377.49      422.62     38.35 o 
  -6   6   7    13668.78    13880.16    343.69 o 
  -5   6   7     2539.50     2493.12     85.10 o 
  -4   6   7    13643.23    14610.20    304.47 o 
  -3   6   7      106.14      106.52     16.30 o 
  -2   6   7     5394.22     5169.98    106.32 o 
  -1   6   7      551.73      516.14     25.27 o 
   0   6   7    12854.07    12422.58    245.76 o 
   1   6   7     2039.98     2000.92     49.92 o 
   2   6   7    10310.80    10167.70    200.78 o 
   3   6   7      343.69      360.07     38.20 o 
   4   6   7     5419.20     5759.53    153.74 o 
   5   6   7      124.55      116.45     28.20 o 
   6   6   7     3599.93     3700.80    151.32 o 
   7   6   7      786.44      927.09     67.49 o 
   8   6   7     3842.28     3840.35    149.26 o 
   9   6   7     1346.38     1401.95     87.30 o 
  10   6   7     1899.46     1949.60    189.28 o 
  11   6   7      267.96      243.89     57.26 o 
  12   6   7     1835.54     2049.82    115.52 o 
 -16   7   7      151.92       58.70     60.08 o 
 -15   7   7       37.78       -5.70     53.75 o 
 -14   7   7        0.67      -51.69     51.69 o 
 -13   7   7       77.37       46.54     42.81 o 
 -12   7   7      413.95      240.92     90.18 o 
 -11   7   7      367.02      275.68     43.07 o 
 -10   7   7       45.52       27.05     26.88 o 
  -9   7   7       12.67       -3.48     25.55 o 
  -8   7   7       35.00       15.07     25.23 o 
  -7   7   7        6.86      -19.64     19.64 o 
  -6   7   7     4914.19     4866.39    141.85 o 
  -5   7   7      113.70       79.09     23.91 o 
  -4   7   7     1518.41     1219.61     49.23 o 
  -3   7   7      206.72      226.86     32.67 o 
  -2   7   7      862.04      688.26     31.95 o 
  -1   7   7      134.03       82.49     17.81 o 
   0   7   7     1708.59     1710.33     57.95 o 
   1   7   7      310.20      311.21     23.04 o 
   2   7   7       32.48       21.99     18.12 o 
   3   7   7      691.42      642.18     35.93 o 
   4   7   7       14.80      -15.71     21.88 o 
   5   7   7        7.81      -19.14     22.57 o 
   6   7   7     2045.31     1900.50     76.53 o 
   7   7   7      106.90       72.70     51.56 o 
   8   7   7     1926.80     2063.70    105.15 o 
   9   7   7      105.25       82.22     46.17 o 
  10   7   7      478.26      451.42     90.47 o 
  11   7   7        6.94      -51.69     51.69 o 
 -15   8   7        8.23       23.31     37.11 o 
 -14   8   7     2156.40     2008.69    122.15 o 
 -13   8   7       21.45       -6.16     41.30 o 
 -12   8   7     3918.55     3695.56    162.56 o 
 -11   8   7      170.37      112.32     46.97 o 
 -10   8   7     9798.23     9784.38    263.69 o 
  -9   8   7       30.95      -17.21     26.24 o 
  -8   8   7     7149.09     7038.81    196.89 o 
  -7   8   7        9.21      -11.12     22.11 o 
  -6   8   7     6303.88     6190.80    178.14 o 
  -5   8   7       32.21       -5.67     21.19 o 
  -4   8   7     7474.49     7383.68    214.94 o 
  -3   8   7     2417.97     2506.90     77.03 o 
  -2   8   7     7834.57     8066.86    159.94 o 
  -1   8   7       90.68       65.43     18.59 o 
   0   8   7    11382.43    11061.50    200.47 o 
   1   8   7        2.17      -17.56     17.56 o 
   2   8   7     9693.76     9737.98    284.01 o 
   3   8   7     1020.94      957.81     48.28 o 
   4   8   7     3501.68     3618.41    162.76 o 
   5   8   7      459.79      483.04     44.46 o 
   6   8   7     4829.58     4958.03    146.37 o 
   7   8   7      142.48      138.69     44.73 o 
   8   8   7     2403.97     2574.46    122.34 o 
   9   8   7       55.20        6.49     43.60 o 
  10   8   7     1939.32     2090.10    116.26 o 
  11   8   7      110.93       74.76     48.88 o 
 -15   9   7     2702.20     2810.82    121.12 o 
 -14   9   7       17.73       -3.95     79.75 o 
 -13   9   7     4281.32     4229.30    184.59 o 
 -12   9   7      138.74      126.14     49.21 o 
 -11   9   7     4492.59     4612.71    186.66 o 
 -10   9   7      202.50      177.51     46.85 o 
  -9   9   7     7179.45     6925.51    515.21 o 
  -8   9   7      666.12      716.46     52.52 o 
  -7   9   7    12689.88    12625.80    528.10 o 
  -6   9   7      165.41      121.66     28.19 o 
  -5   9   7    13377.26    13317.60    364.49 o 
  -4   9   7       34.04       67.73     26.19 o 
  -3   9   7     8178.59     8124.15    188.10 o 
  -2   9   7       45.51       27.11     22.70 o 
  -1   9   7    12782.36    12868.54    243.09 o 
   0   9   7      499.66      476.53     31.49 o 
   1   9   7    14030.24    14684.35    298.59 o 
   2   9   7      320.57      294.92     31.13 o 
   3   9   7    12392.28    12770.80    290.33 o 
   4   9   7     1426.91     1480.55    170.30 o 
   5   9   7     3271.53     3444.27    114.10 o 
   6   9   7        2.45      -27.99     27.99 o 
   7   9   7     2884.33     2946.39    179.62 o 
   8   9   7       21.81       33.82     39.53 o 
   9   9   7     2660.66     2725.79    174.26 o 
  10   9   7       67.23       53.31     64.94 o 
 -14  10   7      285.84      130.43     95.23 o 
 -13  10   7       10.76      -44.57     75.74 o 
 -12  10   7      756.57      713.27     97.06 o 
 -11  10   7        1.58      -35.34     35.34 o 
 -10  10   7      698.31      563.99     70.05 o 
  -9  10   7      340.89      307.06     53.38 o 
  -8  10   7     1022.34      876.51     71.63 o 
  -7  10   7      190.80      187.41     83.58 o 
  -6  10   7     1038.11      950.39     57.54 o 
  -5  10   7      955.70      775.15     52.58 o 
  -4  10   7      612.52      514.68     43.75 o 
  -3  10   7      308.29      210.12     33.06 o 
  -2  10   7     1110.07      938.29     49.29 o 
  -1  10   7      967.14      928.69     61.94 o 
   0  10   7     1758.99     1668.58     52.51 o 
   1  10   7      330.32      256.84     34.49 o 
   2  10   7      767.83      789.07     43.71 o 
   3  10   7     1354.90     1318.60     53.92 o 
   4  10   7     1016.31      868.86    144.35 o 
   5  10   7     1253.47     1209.38     65.98 o 
   6  10   7     2277.47     2198.97     90.37 o 
   7  10   7      879.62      949.97     79.63 o 
   8  10   7      225.63      225.71     58.33 o 
   9  10   7      410.95      449.21     71.93 o 
 -13  11   7      701.63      598.30     79.68 o 
 -12  11   7       37.62      -16.32     92.05 o 
 -11  11   7     1388.16     1330.52     98.98 o 
 -10  11   7      863.75      749.91    100.43 o 
  -9  11   7     1120.33     1031.96    176.10 o 
  -8  11   7      624.25      616.99     96.97 o 
  -7  11   7     2017.06     1849.07    152.41 o 
  -6  11   7       19.33      -21.13     34.81 o 
  -5  11   7     5074.70     4823.97    185.29 o 
  -4  11   7      404.19      312.79     39.93 o 
  -3  11   7     2508.94     2511.02     95.71 o 
  -2  11   7       96.13       72.43     26.30 o 
  -1  11   7     1779.64     1814.72     70.40 o 
   0  11   7       53.85       39.03     20.07 o 
   1  11   7     1518.01     1410.43     55.88 o 
   2  11   7      660.19      674.60     43.37 o 
   3  11   7     2406.92     2553.14     79.73 o 
   4  11   7      103.85      130.69     31.23 o 
   5  11   7     1652.89     1619.63     95.25 o 
   6  11   7        4.02       10.79     30.77 o 
   7  11   7     1426.98     1524.92     79.31 o 
   8  11   7      415.40      401.47     66.20 o 
 -12  12   7     3483.39     3796.10    176.30 o 
 -11  12   7       22.46       39.32     45.19 o 
 -10  12   7     3741.25     4016.60    304.66 o 
  -9  12   7      231.49      173.16     51.57 o 
  -8  12   7     4488.18     4587.21    472.29 o 
  -7  12   7       13.59      -31.51     31.51 o 
  -6  12   7     6615.24     6669.57    485.47 o 
  -5  12   7      156.26      168.89     46.25 o 
  -4  12   7     6590.65     6711.92    309.37 o 
  -3  12   7      242.23      163.66     42.39 o 
  -2  12   7     6837.93     6873.09    198.16 o 
  -1  12   7      208.37      188.99     33.15 o 
   0  12   7     4884.13     5345.22    144.30 o 
   1  12   7       69.84       60.14     31.93 o 
   2  12   7     3998.63     4036.88    108.17 o 
   3  12   7      106.18       95.25     31.07 o 
   4  12   7     3875.12     3992.37    124.93 o 
   5  12   7       14.05       -2.72     31.19 o 
   6  12   7     3923.49     4235.07    162.59 o 
   7  12   7      155.14      163.44     41.54 o 
 -10  13   7       46.13      -52.25     73.57 o 
  -9  13   7     1234.89     1169.12     91.85 o 
  -8  13   7      111.93      100.05     45.83 o 
  -7  13   7     2680.64     2442.78    267.79 o 
  -6  13   7       30.98       36.45     42.39 o 
  -5  13   7     3855.25     4062.68    177.93 o 
  -4  13   7      742.44      714.20     75.40 o 
  -3  13   7     2804.34     2972.60    196.37 o 
  -2  13   7      610.58      598.54     67.58 o 
  -1  13   7     1667.41     1657.14    117.66 o 
   0  13   7       12.12      -27.48     27.48 o 
   1  13   7     2254.93     2409.81     95.79 o 
   2  13   7      848.65      794.90    102.33 o 
   3  13   7     2154.83     2096.05     74.81 o 
   4  13   7      256.48      235.25     36.65 o 
   5  13   7     1486.99     1502.47     95.41 o 
   6  13   7      201.49      208.44     55.72 o 
  -8  14   7       54.64      -42.76     42.88 o 
  -7  14   7        3.34      -36.10     39.45 o 
  -6  14   7        3.53      -36.56     36.56 o 
  -5  14   7      435.24      338.38     59.30 o 
  -4  14   7       15.98      -35.34     36.17 o 
  -3  14   7      318.21      255.81     56.16 o 
  -2  14   7      127.41      120.78     48.40 o 
  -1  14   7       42.54       22.05     40.99 o 
   0  14   7       41.15        6.89     39.58 o 
   1  14   7      698.02      737.96     81.11 o 
   2  14   7       13.04      -31.69     31.69 o 
   3  14   7      452.21      525.10     56.87 o 
   4  14   7      112.06       75.21     38.58 o 
  -5  15   7     1866.86     2015.37    146.16 o 
  -4  15   7       24.65      121.86     72.98 o 
  -3  15   7     3644.96     3662.78    168.84 o 
  -2  15   7        0.32      -17.90     40.83 o 
   0  15   7        0.88       23.00     61.37 o 
 -18   0   8      151.76      113.82     81.30 o 
 -16   0   8      209.88      208.41     83.39 o 
 -14   0   8      173.57      134.74     76.55 o 
 -12   0   8     2221.15     2384.49    180.11 o 
 -10   0   8     5925.70     7453.71    369.15 o 
  -8   0   8     3403.22     4234.65    254.46 o 
  -6   0   8     6600.08     7095.98    670.44 o 
  -4   0   8     4768.52     4364.85    240.94 o 
  -2   0   8      183.02       98.41     20.91 o 
   0   0   8     5513.60     5786.46    147.10 o 
   2   0   8     9982.53    10391.12    410.98 o 
   4   0   8     4816.35     4421.23    204.40 o 
   6   0   8     1887.11     1687.33    113.60 o 
   8   0   8      530.98      546.60     77.64 o 
  10   0   8     1137.01     1223.72    109.53 o 
  12   0   8     3487.10     3303.98    199.64 o 
 -18   1   8     1431.36     1778.84    128.67 o 
 -17   1   8      407.56      508.73     72.25 o 
 -16   1   8     2624.15     2948.48    148.87 o 
 -15   1   8      166.56      291.19     58.26 o 
 -14   1   8     6005.33     6825.09    292.13 o 
 -13   1   8       53.94       88.10     48.08 o 
 -12   1   8     7965.00     8894.70    305.45 o 
 -11   1   8     1113.65     1000.38    120.04 o 
 -10   1   8    11189.69    12435.64    396.66 o 
  -9   1   8     2373.89     2473.62    145.05 o 
  -8   1   8     9832.90    11255.78    253.66 o 
  -7   1   8     1692.31     1717.29     67.09 o 
  -6   1   8     8146.28     9121.45    222.40 o 
  -5   1   8      224.00      165.48     15.71 o 
  -4   1   8     8798.38     7859.88    174.43 o 
  -3   1   8     6351.97     6670.26    129.17 o 
  -2   1   8     5251.04     4588.62    117.00 o 
  -1   1   8     9146.74    10286.60    173.26 o 
   0   1   8    17208.50    19349.31    332.91 o 
   1   1   8     1225.22     1222.71     43.32 o 
   2   1   8    17710.86    18735.19    368.15 o 
   3   1   8     2725.93     2644.07    123.16 o 
   4   1   8     4745.64     4289.01    139.95 o 
   5   1   8      923.61      853.65     57.14 o 
   6   1   8     1336.27     1069.11     64.94 o 
   7   1   8     2618.10     2568.32    151.66 o 
   8   1   8     5878.01     5825.20    278.05 o 
   9   1   8      851.31      860.39     67.77 o 
  10   1   8     3183.97     3087.44    218.43 o 
  11   1   8      170.45      174.43     46.75 o 
  12   1   8      738.97      763.08     74.51 o 
 -18   2   8       81.55      287.63     88.74 o 
 -17   2   8     2904.79     3523.27    168.89 o 
 -16   2   8      344.05      379.69     65.73 o 
 -15   2   8     3715.18     4427.09    189.18 o 
 -14   2   8      595.57      636.55     75.08 o 
 -13   2   8     5891.20     6689.48    306.25 o 
 -12   2   8        7.59      -11.21     39.85 o 
 -11   2   8     9480.63     9731.39    325.12 o 
 -10   2   8      139.54      117.98     36.23 o 
  -9   2   8    10911.97    10709.51    395.56 o 
  -8   2   8     1194.31     1130.13     87.66 o 
  -7   2   8    16148.30    15641.73    861.56 o 
  -6   2   8     1503.50     1353.31     55.72 o 
  -5   2   8    33306.47    33505.73    536.66 o 
  -4   2   8     2432.90     2112.82     65.69 o 
  -3   2   8    17062.69    17231.01    281.58 o 
  -2   2   8     1180.59     1248.28     60.25 o 
  -1   2   8    16235.17    15762.79    294.40 o 
   0   2   8      968.36     1000.82     29.73 o 
   1   2   8    32825.18    35401.88    786.58 o 
   2   2   8      260.05      277.61     27.99 o 
   3   2   8     9574.09     9482.33    381.93 o 
   4   2   8        3.42       -4.66     20.24 o 
   5   2   8     3986.25     3679.89    129.93 o 
   6   2   8       51.65       46.64     26.10 o 
   7   2   8     8764.06     8640.00    262.43 o 
   8   2   8      865.34      930.22     66.45 o 
   9   2   8     1646.51     1635.25     87.61 o 
  10   2   8      171.83      125.07     41.85 o 
  11   2   8      712.62      802.12    160.12 o 
  12   2   8      188.63      161.01     47.87 o 
 -17   3   8      726.76      796.67     85.74 o 
 -16   3   8      752.68      710.02     81.72 o 
 -15   3   8      858.88      732.94     81.67 o 
 -14   3   8     1055.70      904.00     84.60 o 
 -13   3   8      424.99      392.11     60.35 o 
 -12   3   8     1560.87     1371.77    200.53 o 
 -11   3   8      881.87      822.13    135.68 o 
 -10   3   8     2131.70     1922.62    122.21 o 
  -9   3   8     2424.95     2535.12    140.15 o 
  -8   3   8     1376.00     1268.30     66.40 o 
  -7   3   8     2917.90     2790.79     97.10 o 
  -6   3   8     7343.46     7493.78    222.99 o 
  -5   3   8     9215.79     8995.44    257.17 o 
  -4   3   8     4197.42     4240.65     80.90 o 
  -3   3   8     7608.44     7949.21    137.77 o 
  -2   3   8     2000.18     2298.94     50.16 o 
  -1   3   8     1416.69     1317.93     39.71 o 
   0   3   8     1581.03     1507.75     38.04 o 
   1   3   8     6910.44     6754.24    132.29 o 
   2   3   8     3253.93     3301.96     80.77 o 
   3   3   8     2881.11     2797.62     87.18 o 
   4   3   8     1090.93     1155.90     63.46 o 
   5   3   8     3425.16     3452.26    125.06 o 
   6   3   8     1521.80     1654.93     82.71 o 
   7   3   8     5503.05     5371.82    180.35 o 
   8   3   8      520.26      528.35     55.77 o 
   9   3   8     2557.39     2592.95    114.22 o 
  10   3   8      548.88      477.35     59.03 o 
  11   3   8     1547.59     1615.44    145.72 o 
  12   3   8      231.03      232.69     52.97 o 
 -17   4   8      535.36      562.81     78.03 o 
 -16   4   8      178.02      111.64     52.26 o 
 -15   4   8     1356.97     1290.11     96.32 o 
 -14   4   8      598.46      503.76     69.51 o 
 -13   4   8     2397.38     2172.81    120.42 o 
 -12   4   8      783.70      622.69     73.16 o 
 -11   4   8     3126.91     2877.19    236.93 o 
 -10   4   8      834.79      705.49     93.45 o 
  -9   4   8     3063.68     2983.09    107.11 o 
  -8   4   8     3645.95     3602.45    117.59 o 
  -7   4   8     2064.98     2136.29     85.75 o 
  -6   4   8     8343.22     8675.68    456.20 o 
  -5   4   8     2023.22     1785.03     54.99 o 
  -4   4   8     3941.49     4253.05     81.74 o 
  -3   4   8     4684.19     4658.76     87.53 o 
  -2   4   8      424.04      314.45     18.74 o 
  -1   4   8     2843.86     2980.86     61.71 o 
   0   4   8     6261.36     6179.18    111.54 o 
   1   4   8     3475.50     3747.33     89.46 o 
   2   4   8     2566.20     2297.52     63.54 o 
   3   4   8     2664.47     2753.34    104.01 o 
   4   4   8      528.97      456.86     55.10 o 
   5   4   8     1756.36     1509.78     77.68 o 
   6   4   8     3255.39     3381.68    128.54 o 
   7   4   8      448.77      360.59     50.05 o 
   8   4   8     3127.87     2828.00    119.86 o 
   9   4   8      452.46      474.76     59.17 o 
  10   4   8     1884.39     1897.91    100.55 o 
  11   4   8      372.30      439.32     61.35 o 
  12   4   8      608.42      738.29     75.97 o 
 -17   5   8       20.48       81.44     52.42 o 
 -16   5   8     3541.35     3304.66    180.41 o 
 -15   5   8       20.07       37.08     44.79 o 
 -14   5   8     4659.40     4577.36    193.14 o 
 -13   5   8       40.82       20.05     40.90 o 
 -12   5   8     7880.19     7473.61    360.13 o 
 -11   5   8        8.97      -15.16     28.72 o 
 -10   5   8     5266.61     4972.84    204.21 o 
  -9   5   8      590.47      520.70     55.53 o 
  -8   5   8     8770.97     8645.79    273.32 o 
  -7   5   8      538.07      436.38     53.59 o 
  -6   5   8    20240.14    20622.18    496.46 o 
  -5   5   8        8.95      -14.22     16.78 o 
  -4   5   8    19663.73    19982.77    366.00 o 
  -3   5   8     1145.19     1233.85     36.23 o 
  -2   5   8    16221.93    16755.47    317.89 o 
  -1   5   8      125.00      121.03     15.73 o 
   0   5   8    20466.36    21682.55    383.22 o 
   1   5   8       14.18        6.01     15.57 o 
   2   5   8    11154.80    11394.51    271.59 o 
   3   5   8      352.45      372.89     61.51 o 
   4   5   8     6098.00     5907.32    208.79 o 
   5   5   8      804.74      944.93    121.29 o 
   6   5   8     6368.90     6408.52    207.96 o 
   7   5   8        9.80      -29.85     29.85 o 
   8   5   8     3513.91     3457.83    138.62 o 
   9   5   8       19.05      -36.08     36.08 o 
  10   5   8     2597.44     2768.04    127.02 o 
  11   5   8       79.89       31.46     46.25 o 
  12   5   8     2055.41     2254.04    119.61 o 
 -16   6   8       79.52       81.16     61.57 o 
 -15   6   8     2086.98     1971.43    124.49 o 
 -14   6   8      833.12      706.46    157.70 o 
 -13   6   8     5249.88     4771.96    402.70 o 
 -12   6   8      581.89      481.95     67.71 o 
 -11   6   8     2589.42     2516.27    101.94 o 
 -10   6   8      140.80       97.04     35.17 o 
  -9   6   8     3250.96     3085.70    108.62 o 
  -8   6   8       19.52       10.05     24.80 o 
  -7   6   8    11783.43    11717.86    299.02 o 
  -6   6   8     2464.20     2388.54     85.92 o 
  -5   6   8    10240.98    10261.24    262.30 o 
  -4   6   8     4102.28     4075.47    104.33 o 
  -3   6   8     5802.95     5831.76    137.73 o 
  -2   6   8     2172.80     2202.33     52.54 o 
  -1   6   8     7787.79     8039.04    143.22 o 
   0   6   8     2862.06     2700.83    102.21 o 
   1   6   8     6575.09     6080.99    198.22 o 
   2   6   8     1540.85     1415.85     47.61 o 
   3   6   8     1046.90      947.01     39.68 o 
   4   6   8      251.70      285.58     44.89 o 
   5   6   8     4053.03     4409.07    294.75 o 
   6   6   8     1719.69     1812.75     99.18 o 
   7   6   8     3123.42     3086.50    127.86 o 
   8   6   8     1223.19     1149.05     78.44 o 
   9   6   8     1897.23     1939.66    103.21 o 
  10   6   8      695.53      708.14    157.50 o 
  11   6   8     1402.21     1362.87     94.92 o 
 -16   7   8       14.70        3.47     46.30 o 
 -15   7   8      598.71      418.82     71.85 o 
 -14   7   8       70.66       36.88     49.60 o 
 -13   7   8     1049.35     1005.80     88.09 o 
 -12   7   8      339.95      276.16     45.13 o 
 -11   7   8     1198.43     1111.94     70.23 o 
 -10   7   8      542.26      555.70     50.19 o 
  -9   7   8      928.41      799.49     67.23 o 
  -8   7   8       79.61       55.83     28.00 o 
  -7   7   8     4292.78     4352.47    134.16 o 
  -6   7   8      367.65      324.11     36.63 o 
  -5   7   8     4278.77     4561.78    135.25 o 
  -4   7   8      505.40      446.58     33.22 o 
  -3   7   8     4166.83     4274.61    110.01 o 
  -2   7   8       29.91       21.15     15.78 o 
  -1   7   8     6760.35     6465.18    132.07 o 
   0   7   8        1.14      -15.98     15.98 o 
   1   7   8     3890.79     3754.08    118.12 o 
   2   7   8     1252.40     1452.02     50.27 o 
   3   7   8      506.68      514.84     50.09 o 
   4   7   8       14.05      -17.47     17.47 o 
   5   7   8     1677.76     1632.59    134.82 o 
   6   7   8      327.89      273.26     50.83 o 
   7   7   8     3352.39     3541.40    220.16 o 
   8   7   8        7.39      -31.03     38.83 o 
   9   7   8     2117.92     2143.48    112.80 o 
  10   7   8       34.89      -18.64     41.02 o 
  11   7   8     1025.37     1301.72     93.80 o 
 -15   8   8     1885.65     1769.31    273.39 o 
 -14   8   8       14.97       15.95     55.77 o 
 -13   8   8     4322.22     4158.79    183.30 o 
 -12   8   8      360.85      381.20     89.13 o 
 -11   8   8     6000.45     6100.51    190.73 o 
 -10   8   8      844.47      863.13     61.31 o 
  -9   8   8     4290.27     4269.32    137.74 o 
  -8   8   8       26.44      -13.29     25.31 o 
  -7   8   8     3893.97     3909.80    125.85 o 
  -6   8   8      953.21      915.90     69.70 o 
  -5   8   8     5922.98     5911.32    168.08 o 
  -4   8   8     1238.61     1169.16     52.15 o 
  -3   8   8     4665.91     4600.04    118.97 o 
  -2   8   8      552.96      465.93     37.26 o 
  -1   8   8    10457.93    11204.40    300.69 o 
   0   8   8      616.16      654.86     38.58 o 
   1   8   8     6694.54     6536.60    222.14 o 
   2   8   8     1215.79     1200.57     48.82 o 
   3   8   8     3561.69     3268.02     85.84 o 
   4   8   8      417.93      351.00     33.13 o 
   5   8   8     2986.94     2867.34     99.41 o 
   6   8   8      967.47      966.75     78.51 o 
   7   8   8     1243.41     1382.55     88.47 o 
   8   8   8      982.40      980.62     80.51 o 
   9   8   8     1485.30     1560.62    152.51 o 
  10   8   8      275.02      250.48     59.65 o 
 -15   9   8       16.03      -49.54    114.50 o 
 -14   9   8     3067.04     3147.54    213.82 o 
 -13   9   8       39.08       85.88     48.15 o 
 -12   9   8     4362.18     4413.06    229.73 o 
 -11   9   8        5.84      -26.82     33.76 o 
 -10   9   8     5193.29     5244.58    202.52 o 
  -9   9   8     1593.61     1494.38     75.42 o 
  -8   9   8     7317.05     7239.05    205.45 o 
  -7   9   8      174.77      147.94     31.52 o 
  -6   9   8     9110.22     9347.15    379.75 o 
  -5   9   8      205.93      210.73     34.15 o 
  -4   9   8     7486.46     7513.27    304.76 o 
  -3   9   8        4.34      -20.36     20.36 o 
  -2   9   8     7773.12     7893.54    185.38 o 
  -1   9   8      715.69      684.55     44.65 o 
   0   9   8    15843.85    16480.76    431.70 o 
   1   9   8     4012.73     3881.73    144.72 o 
   2   9   8     9663.16     9246.34    362.87 o 
   3   9   8     1134.58     1065.37     49.96 o 
   4   9   8     1765.06     2063.44     67.50 o 
   5   9   8      227.75      255.21     31.82 o 
   6   9   8     1717.81     1883.33    101.27 o 
   7   9   8       15.04      -31.23     39.68 o 
   8   9   8     2555.18     2620.83    128.97 o 
   9   9   8      111.58       47.20     47.71 o 
 -14  10   8      358.13      215.16     70.25 o 
 -13  10   8      484.05      363.89     96.32 o 
 -12  10   8      785.51      699.58     80.10 o 
 -11  10   8      311.38      243.63     55.87 o 
 -10  10   8      298.47      263.68     54.03 o 
  -9  10   8      462.76      405.12     89.43 o 
  -8  10   8     1247.01     1049.46     95.50 o 
  -7  10   8     1544.39     1649.50    112.95 o 
  -6  10   8      850.31      764.14     54.02 o 
  -5  10   8      458.95      477.74     45.02 o 
  -4  10   8     1132.59     1236.61     64.02 o 
  -3  10   8     1335.68     1357.52     77.37 o 
  -2  10   8     2129.12     2266.87    118.77 o 
  -1  10   8     1594.89     1580.94     64.43 o 
   0  10   8     2283.03     2304.12    192.31 o 
   1  10   8       17.27      -20.94     20.94 o 
   2  10   8     1949.57     1807.22     63.42 o 
   3  10   8      890.58      924.62     48.29 o 
   4  10   8     3414.69     3510.56     96.26 o 
   5  10   8     1137.30     1101.56     58.77 o 
   6  10   8     1469.09     1551.28     96.44 o 
   7  10   8      219.18      118.88     52.90 o 
   8  10   8     1100.82     1126.93     89.95 o 
 -13  11   8      192.05      125.38     55.71 o 
 -12  11   8      540.10      617.90     80.06 o 
 -11  11   8     1274.39     1233.58    124.95 o 
 -10  11   8      499.85      493.98     68.14 o 
  -9  11   8     2822.67     2471.57    238.75 o 
  -8  11   8     1405.39     1289.99    176.69 o 
  -7  11   8      402.23      259.08     77.93 o 
  -6  11   8     3530.29     3520.66    272.60 o 
  -5  11   8     1070.62      995.49     60.79 o 
  -4  11   8     1508.89     1343.31     81.58 o 
  -3  11   8      793.40      718.89     54.22 o 
  -2  11   8      516.59      416.66     40.49 o 
  -1  11   8      545.16      562.24     44.04 o 
   0  11   8     1715.59     1820.73     85.20 o 
   1  11   8      945.36      870.35     54.98 o 
   2  11   8      818.70      857.23     56.52 o 
   3  11   8      996.61      979.22     61.60 o 
   4  11   8     2253.53     2239.70     75.64 o 
   5  11   8      526.03      521.48     68.99 o 
   6  11   8     1085.40     1166.03     86.92 o 
   7  11   8      657.11      690.39     76.64 o 
 -11  12   8     3452.31     3808.93    247.42 o 
 -10  12   8       12.60        5.94     40.27 o 
  -9  12   8     3969.31     4078.92    195.28 o 
  -8  12   8       24.86       28.53     38.27 o 
  -7  12   8     4152.10     4187.60    225.66 o 
  -6  12   8       18.64       28.72     36.72 o 
  -5  12   8     5950.63     5832.01    433.08 o 
  -4  12   8        2.84      -15.95     37.82 o 
  -3  12   8     4853.44     5010.84    157.09 o 
  -2  12   8      342.42      230.93     39.47 o 
  -1  12   8     3025.54     3221.74    118.66 o 
   0  12   8       94.19       46.18     36.57 o 
   1  12   8     2695.93     2609.55     96.61 o 
   2  12   8       74.54        9.21     33.53 o 
   3  12   8     4015.86     4161.76    121.87 o 
   4  12   8      197.52      191.03     36.24 o 
   5  12   8     2242.76     2525.45     85.17 o 
   6  12   8        8.51        9.06     29.62 o 
 -10  13   8     1490.15     1452.98    253.22 o 
  -9  13   8       28.76      -13.28     42.17 o 
  -8  13   8     1611.56     1487.02    231.21 o 
  -7  13   8      500.17      422.37     64.13 o 
  -6  13   8     2851.12     2526.85    272.85 o 
  -5  13   8     1062.74     1173.05     86.27 o 
  -4  13   8     2620.30     2745.72    230.62 o 
  -3  13   8     1551.03     1439.70     93.39 o 
  -2  13   8     2609.65     2660.07    130.16 o 
  -1  13   8     1449.12     1245.61     91.08 o 
   0  13   8      861.32      820.09     63.72 o 
   1  13   8      745.09      780.31     62.32 o 
   2  13   8     1309.38     1335.50     71.72 o 
   3  13   8      405.08      433.77     53.57 o 
   4  13   8     1256.80     1371.97     95.52 o 
   5  13   8      622.10      707.76     93.89 o 
  -8  14   8      468.23      332.65     63.71 o 
  -7  14   8       29.37       -5.85     43.37 o 
  -6  14   8      580.78      565.07    139.55 o 
  -5  14   8        1.89      -39.36     39.36 o 
  -4  14   8     1167.12     1109.58     92.39 o 
  -3  14   8       12.33      -38.25     38.25 o 
  -2  14   8     1259.80     1269.51    131.74 o 
  -1  14   8       31.75       40.25     64.35 o 
   0  14   8      583.24      715.30    209.85 o 
   1  14   8       15.38       -1.98     33.52 o 
   2  14   8     1515.37     1566.93     93.10 o 
 -17   0   9      408.00      904.13    127.11 o 
 -15   0   9     2119.87     2380.82    185.27 o 
 -13   0   9     4527.89     5002.02    285.38 o 
 -11   0   9     8942.60    10356.53    488.00 o 
  -9   0   9     7120.94     7313.70    254.92 o 
  -7   0   9    10493.40    12465.20    391.58 o 
  -5   0   9     7713.73     8158.41    388.04 o 
  -3   0   9     6761.81     5993.89    155.46 o 
  -1   0   9    26162.31    27031.54    614.94 o 
   1   0   9     3423.11     3217.82    117.23 o 
   3   0   9     7625.38     7586.64    318.29 o 
   5   0   9     6833.65     6514.29    288.46 o 
   9   0   9     3661.29     3935.71    211.44 o 
  11   0   9     4361.08     4694.13    248.61 o 
 -18   1   9      358.36      542.44    107.87 o 
 -17   1   9     1256.73     1516.83    109.52 o 
 -16   1   9      877.17     1003.12     91.16 o 
 -15   1   9     2661.72     2759.01    142.52 o 
 -14   1   9     1389.32     1498.65    104.96 o 
 -13   1   9     2959.20     3379.05    156.29 o 
 -12   1   9     1848.08     2208.96    122.51 o 
 -11   1   9     5599.32     6354.02    234.82 o 
 -10   1   9     2874.04     3186.62    117.85 o 
  -9   1   9    10769.52    11336.45    362.99 o 
  -8   1   9       22.73       17.24     23.07 o 
  -7   1   9     8893.94     9032.16    250.27 o 
  -6   1   9      271.60      278.64     24.47 o 
  -5   1   9     3373.31     3494.67     72.71 o 
  -4   1   9    11511.48    12532.92    211.84 o 
  -3   1   9     2250.89     2220.79     63.83 o 
  -2   1   9     6020.04     6166.17    122.45 o 
  -1   1   9    10023.84    10199.28    173.42 o 
   0   1   9     3280.71     3071.61     71.30 o 
   1   1   9     6683.15     6205.34    123.74 o 
   2   1   9     4792.80     4729.58    127.58 o 
   3   1   9      495.65      545.55     46.02 o 
   4   1   9     2603.32     2409.98     96.85 o 
   5   1   9     2495.08     2580.47    125.89 o 
   6   1   9     1121.70     1166.18     69.18 o 
   7   1   9     4295.08     3878.93    141.83 o 
   8   1   9     3502.11     3405.17    132.20 o 
   9   1   9     1418.96     1288.03     78.05 o 
  10   1   9     1496.71     1398.96     84.59 o 
  11   1   9      425.84      445.49     60.08 o 
  12   1   9      787.13      877.88     75.81 o 
 -17   2   9      337.73      581.84     77.57 o 
 -16   2   9     2317.43     2575.08    152.36 o 
 -15   2   9      269.47      434.10     68.64 o 
 -14   2   9     3237.29     3429.50    160.26 o 
 -13   2   9      109.91       64.08     45.68 o 
 -12   2   9     5704.58     6208.79    233.02 o 
 -11   2   9       84.90       54.62     35.60 o 
 -10   2   9     9829.34    10061.13    278.36 o 
  -9   2   9        5.54      -28.15     28.15 o 
  -8   2   9    11301.49    10301.48    300.06 o 
  -7   2   9     1676.47     1601.29    106.69 o 
  -6   2   9    13545.55    13138.80    318.00 o 
  -5   2   9      149.94      122.31     20.60 o 
  -4   2   9     8883.31     9368.46    161.99 o 
  -3   2   9        4.92       -4.13     11.62 o 
  -2   2   9    15184.57    15574.62    257.35 o 
  -1   2   9     1996.96     1877.50     44.62 o 
   0   2   9     7752.63     7819.82    135.62 o 
   1   2   9     1572.81     1532.26     44.79 o 
   2   2   9     3904.72     3854.40    108.57 o 
   3   2   9      120.43      159.72     46.04 o 
   4   2   9    10934.99    10932.64    313.83 o 
   5   2   9      517.82      737.53     57.67 o 
   6   2   9     4841.36     4920.01    167.68 o 
   7   2   9      181.16      153.95     38.69 o 
   8   2   9      508.30      470.77     55.49 o 
   9   2   9      100.47       44.34     35.32 o 
  10   2   9      876.61      868.49     69.38 o 
  11   2   9       67.41       22.35     41.12 o 
  12   2   9     1007.31     1043.12     79.11 o 
 -17   3   9      410.35      517.28     74.87 o 
 -16   3   9     1828.76     2157.23    128.45 o 
 -15   3   9      180.19      147.17     55.03 o 
 -14   3   9     1166.67     1105.24     92.09 o 
 -13   3   9      983.35      872.05     84.24 o 
 -12   3   9     3619.15     3642.40    162.11 o 
 -11   3   9     2077.27     1829.64    118.81 o 
 -10   3   9     4418.51     3950.94    167.54 o 
  -9   3   9     1864.30     1642.21    145.75 o 
  -8   3   9     4531.97     4161.77    242.16 o 
  -7   3   9     2355.48     2343.41     77.88 o 
  -6   3   9     9424.53     9950.30    196.83 o 
  -5   3   9     1427.19     1197.63     44.16 o 
  -4   3   9     8497.31     8665.07    151.51 o 
  -3   3   9     3298.79     3121.46     64.94 o 
  -2   3   9     6724.47     6723.27    119.82 o 
  -1   3   9     2037.64     2071.34     47.94 o 
   0   3   9     8250.63     8244.93    158.56 o 
   1   3   9      847.23      950.01     38.28 o 
   2   3   9     8849.70     8904.14    187.38 o 
   3   3   9     3477.09     3368.72    100.94 o 
   4   3   9    11222.30    10950.74    264.94 o 
   5   3   9        9.82       -0.08     28.52 o 
   6   3   9     7592.73     7677.39    238.71 o 
   7   3   9      269.14      313.80     48.32 o 
   8   3   9     1797.11     1651.47     88.24 o 
   9   3   9      232.45      166.88     45.28 o 
  10   3   9     2342.00     2487.78    116.65 o 
  11   3   9      394.89      338.33     56.99 o 
 -17   4   9     1111.79     1282.11    117.27 o 
 -16   4   9      612.32      656.78     79.95 o 
 -15   4   9     1318.07     1209.87     96.73 o 
 -14   4   9      363.82      243.58     58.75 o 
 -13   4   9     2193.53     2021.91    226.85 o 
 -12   4   9      969.23      796.60    143.22 o 
 -11   4   9     3097.65     2995.17    114.66 o 
 -10   4   9     1705.45     1466.81     83.93 o 
  -9   4   9     4823.27     4703.05    148.48 o 
  -8   4   9     5336.81     4864.62    156.96 o 
  -7   4   9     2862.27     2649.54     95.18 o 
  -6   4   9     7174.19     7585.86    177.19 o 
  -5   4   9     5489.55     5429.42    137.05 o 
  -4   4   9      992.88     1059.88     40.94 o 
  -3   4   9     8950.46     9727.33    167.78 o 
  -2   4   9      689.46      623.31     26.63 o 
  -1   4   9     1434.40     1466.12     39.64 o 
   0   4   9     4262.33     4327.05    118.05 o 
   1   4   9     6879.23     6871.46    190.26 o 
   2   4   9      641.24      706.06     36.88 o 
   3   4   9    11878.30    11270.65    317.69 o 
   4   4   9      858.36      950.20     65.55 o 
   5   4   9     3745.57     3687.91    136.59 o 
   6   4   9     1465.41     1382.61     78.18 o 
   7   4   9     2060.57     2243.07    103.51 o 
   8   4   9      412.23      308.29     51.01 o 
   9   4   9     2381.20     2325.71    110.44 o 
  10   4   9       16.55      -12.59     34.67 o 
  11   4   9     1348.97     1373.70     90.58 o 
 -17   5   9     1993.78     2013.11    280.83 o 
 -16   5   9        1.37      -28.61     49.28 o 
 -15   5   9     2348.28     2075.04    125.33 o 
 -14   5   9        0.77      -40.07     40.07 o 
 -13   5   9     5811.90     5410.02    217.23 o 
 -12   5   9      287.08      236.93     44.79 o 
 -11   5   9     5068.16     5054.26    196.33 o 
 -10   5   9      640.12      680.31     55.60 o 
  -9   5   9     4902.77     4850.15    151.06 o 
  -8   5   9     1175.42     1123.37     64.30 o 
  -7   5   9    14176.07    14245.19    357.28 o 
  -6   5   9       81.55      137.20     29.06 o 
  -5   5   9     5910.12     5857.49    125.70 o 
  -4   5   9      626.96      599.41     32.28 o 
  -3   5   9     6992.45     7457.21    151.06 o 
  -2   5   9      898.42      772.96     29.81 o 
  -1   5   9     7724.91     8268.96    146.32 o 
   0   5   9      631.85      526.10     33.20 o 
   1   5   9     3273.27     3354.03     85.45 o 
   2   5   9     3966.78     3903.82    111.66 o 
   3   5   9     5498.43     5419.29    222.14 o 
   4   5   9        2.95      -24.60     34.60 o 
   5   5   9     6379.93     6090.76    238.35 o 
   6   5   9      160.25       90.38     39.36 o 
   7   5   9     2831.71     3026.02    126.51 o 
   8   5   9      217.74      174.30     48.17 o 
   9   5   9     1158.85     1289.95    103.14 o 
  10   5   9      112.88       85.53     41.43 o 
  11   5   9     1122.74     1247.11    128.07 o 
 -16   6   9     1135.86      889.29    230.45 o 
 -15   6   9      603.82      543.63     79.55 o 
 -14   6   9     1758.26     1443.36    128.07 o 
 -13   6   9     1315.46     1142.33    163.50 o 
 -12   6   9     2628.98     2376.90    104.10 o 
 -11   6   9     1097.84     1158.07     84.16 o 
 -10   6   9     1945.34     1891.95    111.79 o 
  -9   6   9     1914.30     1851.16     83.36 o 
  -8   6   9     7393.31     7680.47    212.62 o 
  -7   6   9     1594.58     1516.96     70.11 o 
  -6   6   9     6585.89     6691.37    185.48 o 
  -5   6   9     4599.81     4769.59    119.99 o 
  -4   6   9     6723.70     6961.48    161.53 o 
  -3   6   9     5813.39     5964.36    126.95 o 
  -2   6   9     2855.48     2858.98     72.42 o 
  -1   6   9     1041.25     1068.19     54.53 o 
   0   6   9     1659.15     1682.13     58.16 o 
   1   6   9     1067.00      999.93     50.91 o 
   2   6   9     2221.44     2208.79     86.46 o 
   3   6   9     3493.27     3247.88     81.62 o 
   4   6   9     2065.30     1819.97     90.20 o 
   5   6   9     2353.08     2349.56    105.56 o 
   6   6   9     2508.45     2507.55    112.09 o 
   7   6   9     1808.69     1809.45     97.04 o 
   8   6   9     1047.85      967.92     77.26 o 
   9   6   9      997.36      998.24     78.53 o 
  10   6   9      835.69      887.66     82.22 o 
 -16   7   9      682.65      633.85    114.61 o 
 -15   7   9       47.89        4.92     89.43 o 
 -14   7   9     1475.46     1389.46    105.25 o 
 -13   7   9        3.82      -44.89     47.18 o 
 -12   7   9     3552.22     3687.64    208.66 o 
 -11   7   9       68.47       56.50     34.74 o 
 -10   7   9     5923.99     5732.96    209.34 o 
  -9   7   9       81.54       54.43     31.04 o 
  -8   7   9     3646.44     3376.12    115.72 o 
  -7   7   9      118.00       75.91     29.44 o 
  -6   7   9     6508.60     6388.14    180.70 o 
  -5   7   9       98.84       89.24     24.33 o 
  -4   7   9     8805.57     8852.27    200.29 o 
  -3   7   9       78.24       62.28     22.04 o 
  -2   7   9     8931.60     9632.07    214.48 o 
  -1   7   9       31.61       -5.35     16.44 o 
   0   7   9     3702.39     3935.41    144.11 o 
   1   7   9       19.90      -22.31     22.31 o 
   2   7   9     4194.51     4133.10    173.42 o 
   3   7   9     1021.38      940.64     46.41 o 
   4   7   9     4070.84     4385.50    325.38 o 
   5   7   9       35.69      -11.66     32.73 o 
   6   7   9     4592.51     4616.40    169.65 o 
   7   7   9        1.39      -19.99     37.97 o 
   8   7   9     4445.17     4727.89    180.37 o 
   9   7   9       31.31       46.50     65.53 o 
  10   7   9     1641.34     1710.00    106.39 o 
 -15   8   9      222.05      230.68     98.40 o 
 -14   8   9     3307.13     2973.43    156.27 o 
 -13   8   9       37.27       16.06     84.72 o 
 -12   8   9     6584.05     6351.16    196.30 o 
 -11   8   9     1373.70     1347.58     76.33 o 
 -10   8   9     2474.06     2419.16     99.80 o 
  -9   8   9      948.72      855.52     59.36 o 
  -8   8   9     2131.52     2080.22     86.66 o 
  -7   8   9     1988.16     1937.58     81.74 o 
  -6   8   9     3164.73     3219.29    110.73 o 
  -5   8   9     2235.27     2124.33     84.70 o 
  -4   8   9     3116.08     3250.84     99.54 o 
  -3   8   9      168.44      155.39     32.02 o 
  -2   8   9     7232.54     7445.44    175.22 o 
  -1   8   9      231.67      211.11     38.15 o 
   0   8   9     3548.30     3591.81    108.53 o 
   1   8   9     2039.81     2051.59     93.25 o 
   2   8   9     2549.79     2490.79     82.77 o 
   3   8   9     1715.94     1525.11     88.91 o 
   4   8   9      700.78      700.35     66.88 o 
   5   8   9     1309.28     1263.91     81.97 o 
   6   8   9     1085.20     1075.57     79.97 o 
   7   8   9     2409.09     2277.57    115.19 o 
   8   8   9     1330.36     1470.32     95.64 o 
   9   8   9      774.48      686.81     79.03 o 
 -14   9   9      112.20       74.65    123.19 o 
 -13   9   9     2708.56     2710.32    220.75 o 
 -12   9   9      121.80      101.65     51.88 o 
 -11   9   9     1464.02     1338.82     95.80 o 
 -10   9   9      373.49      347.06     56.75 o 
  -9   9   9     3169.39     3194.30    117.02 o 
  -8   9   9      925.76      863.46     59.24 o 
  -7   9   9     6582.92     6537.92    188.93 o 
  -6   9   9      105.63      120.32     30.81 o 
  -5   9   9     5154.92     5318.42    195.84 o 
  -4   9   9      324.19      293.75     33.71 o 
  -3   9   9     3783.17     3941.63    110.21 o 
  -2   9   9     1556.79     1517.30     66.10 o 
  -1   9   9    10483.01    10644.72    341.72 o 
   0   9   9     2813.88     2917.91    119.54 o 
   1   9   9     8721.05     9431.64    453.33 o 
   2   9   9     3187.33     2808.08     81.58 o 
   3   9   9      408.93      483.77     38.09 o 
   4   9   9      829.09      811.80     49.77 o 
   5   9   9     1237.57     1256.75     84.65 o 
   6   9   9       14.07      -36.61     36.61 o 
   7   9   9     2061.41     2099.21    112.77 o 
   8   9   9       89.57       60.14     62.37 o 
 -13  10   9     1438.96     1392.42    107.02 o 
 -12  10   9      161.29       79.69     52.15 o 
 -11  10   9     1502.64     1494.81    102.12 o 
 -10  10   9      640.43      627.09     73.18 o 
  -9  10   9     2067.11     1921.94    108.60 o 
  -8  10   9      169.26      125.42     34.65 o 
  -7  10   9     1580.16     1470.88     73.28 o 
  -6  10   9      800.97      784.00     55.69 o 
  -5  10   9     1936.49     1813.00    100.94 o 
  -4  10   9     1369.72     1346.97     68.34 o 
  -3  10   9     3041.77     3226.10     98.45 o 
  -2  10   9      906.77      816.77     50.65 o 
  -1  10   9     4495.20     4810.83    181.64 o 
   0  10   9      349.63      460.61     48.33 o 
   1  10   9     5053.67     4691.04    179.99 o 
   2  10   9        8.13      -22.95     22.95 o 
   3  10   9     3720.77     3853.25    105.66 o 
   4  10   9       45.72       13.33     25.79 o 
   5  10   9     1929.27     1966.03    105.58 o 
   6  10   9      247.77      281.07     55.71 o 
   7  10   9     1129.84     1249.62    105.27 o 
 -12  11   9     1395.78     1442.39    159.59 o 
 -11  11   9      718.60      661.71     78.44 o 
 -10  11   9     1483.08     1480.97    101.21 o 
  -9  11   9     1472.82     1445.42     96.77 o 
  -8  11   9     1755.97     1824.72    105.72 o 
  -7  11   9      927.48      815.58     73.72 o 
  -6  11   9     1732.09     1702.83     81.77 o 
  -5  11   9      731.15      709.61     56.95 o 
  -4  11   9     2074.31     2002.13     86.49 o 
  -3  11   9      215.61      223.64     35.34 o 
  -2  11   9     2146.78     2348.23     96.90 o 
  -1  11   9      222.13      217.27     40.50 o 
   0  11   9     2700.13     2681.27    106.58 o 
   1  11   9     1320.97     1314.22     88.66 o 
   2  11   9     1212.16     1283.89    130.55 o 
   3  11   9      902.45      830.99     48.57 o 
   4  11   9     1955.77     2003.99     71.77 o 
   5  11   9      849.95      857.68    130.58 o 
   6  11   9     1104.56     1049.85    115.09 o 
 -11  12   9       30.42       -3.75     45.49 o 
 -10  12   9     2795.32     2798.43    264.62 o 
  -9  12   9       91.54       56.61     45.98 o 
  -8  12   9     3154.75     2968.43    143.39 o 
  -7  12   9        3.39       -5.13     37.60 o 
  -6  12   9     3804.14     3645.38    213.07 o 
  -5  12   9        0.13      -17.30     35.65 o 
  -4  12   9     1917.32     1972.57     88.58 o 
  -3  12   9       17.34      -29.42     29.42 o 
  -2  12   9      934.34      894.39     65.60 o 
  -1  12   9       14.22      -31.48     31.48 o 
   0  12   9     3381.94     3546.28    129.49 o 
   1  12   9       43.31      -17.79     34.94 o 
   2  12   9     2387.98     2411.75     94.81 o 
   3  12   9       27.32       11.41     32.70 o 
   4  12   9     1435.77     1287.11     59.96 o 
   5  12   9       66.12      -13.18     57.01 o 
  -9  13   9     1597.78     1390.57    100.74 o 
  -8  13   9      722.85      659.08     76.57 o 
  -7  13   9     1101.16     1031.99    140.86 o 
  -6  13   9     1611.22     1580.76    118.70 o 
  -5  13   9     2024.56     2182.78    119.46 o 
  -4  13   9     1673.56     1704.71    103.15 o 
  -3  13   9     1315.16     1533.09    137.19 o 
  -2  13   9     2392.68     2481.93    177.93 o 
  -1  13   9     1405.94     1510.62     83.24 o 
   0  13   9      969.99      899.44     68.40 o 
   1  13   9      579.49      676.10     63.27 o 
   2  13   9      728.04      509.32    109.06 o 
   3  13   9      953.60      908.50     66.28 o 
  -6  14   9        3.39      -26.97     40.40 o 
  -5  14   9     2122.67     2121.18    122.67 o 
  -4  14   9        5.57      -29.05     52.65 o 
  -3  14   9     2402.44     2551.61    189.73 o 
  -2  14   9        3.84       -7.63     58.40 o 
  -1  14   9     1333.10     1314.42    132.63 o 
   0  14   9      167.36      159.56     55.53 o 
 -16   0  10     2682.66     2989.55    216.69 o 
 -14   0  10     6517.48     7965.50    409.09 o 
 -12   0  10     6028.12     7202.42    370.44 o 
 -10   0  10    10861.84    12447.49    403.03 o 
  -8   0  10     9111.72     9527.31    876.92 o 
  -6   0  10     5191.31     5617.27    733.44 o 
  -4   0  10    10471.18    11876.03    543.69 o 
  -2   0  10    20840.12    22101.59    583.24 o 
   0   0  10    18460.89    18048.67    514.05 o 
   2   0  10    11544.56    11485.44    343.31 o 
   4   0  10     8761.47     8729.37    367.36 o 
   6   0  10     3214.37     3071.33    171.89 o 
   8   0  10     6448.33     6530.55    305.41 o 
  10   0  10     2935.30     2986.38    183.88 o 
 -17   1  10      941.19     1009.75     91.19 o 
 -16   1  10     1070.11     1237.68     98.49 o 
 -15   1  10     2129.72     2389.69    132.23 o 
 -14   1  10     2753.20     2941.03    148.84 o 
 -13   1  10     6434.57     7264.95    267.54 o 
 -12   1  10     1676.54     1988.88    115.69 o 
 -11   1  10     4401.85     5110.43    231.09 o 
 -10   1  10     1685.12     1885.91     77.96 o 
  -9   1  10     2980.90     3095.34    122.77 o 
  -8   1  10     4530.87     4652.96    194.91 o 
  -7   1  10      101.85       49.78     25.51 o 
  -6   1  10     4128.78     3750.23     97.94 o 
  -5   1  10     2465.62     2511.76     67.26 o 
  -4   1  10     2747.08     2807.03     62.81 o 
  -3   1  10     4621.11     4424.12     91.27 o 
  -2   1  10      551.37      538.37     26.19 o 
  -1   1  10    10509.54    11027.00    187.73 o 
   0   1  10     2985.88     2993.19     80.15 o 
   1   1  10     5005.23     4676.30    112.84 o 
   2   1  10      238.38      138.06     23.79 o 
   3   1  10     1117.63      951.83     51.68 o 
   4   1  10       13.20       20.45     29.76 o 
   5   1  10     4377.55     4144.57    146.74 o 
   6   1  10     3407.99     3772.48    139.19 o 
   7   1  10     4350.51     4287.94    155.22 o 
   8   1  10      592.44      577.69     59.92 o 
   9   1  10     1565.44     1521.81    119.10 o 
  10   1  10      366.35      320.79     51.37 o 
  11   1  10      741.39      762.23    146.14 o 
 -17   2  10      998.77     1207.44     98.99 o 
 -16   2  10      109.33      101.98     52.39 o 
 -15   2  10     1494.84     1650.02    112.21 o 
 -14   2  10      488.83      543.59     74.39 o 
 -13   2  10     3395.73     3533.38    163.08 o 
 -12   2  10      337.28      397.77     66.43 o 
 -11   2  10     3460.12     3552.55    130.04 o 
 -10   2  10     2739.17     2792.53    111.29 o 
  -9   2  10     5121.72     5627.95    149.16 o 
  -8   2  10      771.74      603.55     45.59 o 
  -7   2  10     9201.23     8669.85    317.33 o 
  -6   2  10      271.93      210.03     25.47 o 
  -5   2  10    10028.34    10252.18    267.75 o 
  -4   2  10      330.75      343.26     22.34 o 
  -3   2  10     1879.68     1845.77     46.81 o 
  -2   2  10      516.87      545.89     27.59 o 
  -1   2  10     3014.13     3171.04     73.56 o 
   0   2  10     1027.16      906.85     36.35 o 
   1   2  10     4672.81     4623.71    112.48 o 
   2   2  10     1100.60      855.70     47.49 o 
   3   2  10     2261.23     2040.48     74.28 o 
   4   2  10        6.16      -23.84     23.84 o 
   5   2  10     1145.01     1192.35     77.86 o 
   6   2  10      618.69      538.50     55.91 o 
   7   2  10     1382.95     1440.86    111.07 o 
   8   2  10      255.39      187.48     65.53 o 
   9   2  10     1118.86      944.16     70.67 o 
  10   2  10       62.39       74.83     42.32 o 
  11   2  10      274.12      268.34     52.86 o 
 -17   3  10     1719.90     1948.73    124.11 o 
 -16   3  10      334.24      333.76     67.95 o 
 -15   3  10     2381.04     2672.82    141.15 o 
 -14   3  10      244.03      240.22     61.08 o 
 -13   3  10     3445.42     3819.59    170.98 o 
 -12   3  10      579.54      515.12     56.99 o 
 -11   3  10     5067.17     5052.41    163.62 o 
 -10   3  10     2379.81     2015.47    138.96 o 
  -9   3  10     3443.15     2839.83    224.15 o 
  -8   3  10      165.21      146.71     31.56 o 
  -7   3  10    13147.97    12569.79    407.67 o 
  -6   3  10     1072.23     1209.59     47.11 o 
  -5   3  10    11125.46    11613.24    260.71 o 
  -4   3  10     1295.49     1309.49     46.06 o 
  -3   3  10     7914.20     8630.92    151.79 o 
  -2   3  10      724.32      666.12     27.78 o 
  -1   3  10     7137.18     7389.52    145.31 o 
   0   3  10      714.30      655.22     36.84 o 
   1   3  10    11744.40    11897.93    250.13 o 
   2   3  10     1034.61     1088.42     55.50 o 
   3   3  10    13378.32    13601.60    322.28 o 
   4   3  10      202.13      211.56     61.51 o 
   5   3  10     8949.06     9266.71    279.57 o 
   6   3  10      128.25      152.42     40.88 o 
   7   3  10     4689.68     4660.03    167.08 o 
   8   3  10      447.80      447.77     57.00 o 
   9   3  10     2772.30     2811.80    124.66 o 
  10   3  10      349.39      388.00     57.53 o 
 -17   4  10      171.21      210.28     60.93 o 
 -16   4  10     1618.49     1729.22    263.53 o 
 -15   4  10      444.90      459.48     71.96 o 
 -14   4  10     1405.93     1348.77    100.48 o 
 -13   4  10      503.09      343.09    111.29 o 
 -12   4  10     6209.48     5410.42    223.22 o 
 -11   4  10       61.85       31.91     36.60 o 
 -10   4  10     5423.78     5081.88    219.76 o 
  -9   4  10     1929.49     1862.31    118.70 o 
  -8   4  10     7716.88     7724.91    216.23 o 
  -7   4  10     3535.22     3520.39    103.23 o 
  -6   4  10     8965.30     8820.72    239.27 o 
  -5   4  10     1202.48     1163.21     45.18 o 
  -4   4  10    10027.06     9949.82    195.21 o 
  -3   4  10     1132.38     1186.80     42.53 o 
  -2   4  10     2706.38     2606.30     58.54 o 
  -1   4  10      300.68      312.71     24.21 o 
   0   4  10     6563.92     7006.98    171.90 o 
   1   4  10      709.22      636.65     38.70 o 
   2   4  10    16472.62    16699.95    387.18 o 
   3   4  10      312.97      299.34     60.43 o 
   4   4  10     3579.03     3548.06    323.90 o 
   5   4  10     1724.47     1778.74    117.12 o 
   6   4  10     3943.08     3675.05    139.70 o 
   7   4  10       58.51       57.41     72.87 o 
   8   4  10     3575.46     3709.43    147.17 o 
   9   4  10       15.02      -28.58     38.42 o 
  10   4  10     1705.05     1754.75    114.89 o 
 -16   5  10      925.29      852.17    148.52 o 
 -15   5  10      140.96       63.70     51.78 o 
 -14   5  10      772.72      688.64     82.68 o 
 -13   5  10        1.55      -49.17     49.17 o 
 -12   5  10     3658.14     3042.16    249.22 o 
 -11   5  10       79.66       63.41     38.33 o 
 -10   5  10     6790.67     6483.61    197.37 o 
  -9   5  10       14.28      -16.60     30.52 o 
  -8   5  10     5562.21     5507.49    223.95 o 
  -7   5  10     2462.38     2455.09     93.86 o 
  -6   5  10     2967.51     2961.47     86.98 o 
  -5   5  10     1145.09     1047.49     43.75 o 
  -4   5  10     2740.72     2761.98     72.30 o 
  -3   5  10       14.88        7.01     15.79 o 
  -2   5  10     2098.49     2133.65     59.15 o 
  -1   5  10      415.03      413.56     32.19 o 
   0   5  10      742.71      695.29     58.63 o 
   1   5  10        6.37       -2.44     22.14 o 
   2   5  10     1291.81     1116.22     82.97 o 
   3   5  10      324.15      208.77     43.79 o 
   4   5  10     4150.41     4305.73    217.24 o 
   5   5  10      365.17      367.14     50.94 o 
   6   5  10      808.84      742.30    104.15 o 
   7   5  10      253.27      150.35     52.70 o 
   8   5  10      665.12      639.03    112.43 o 
   9   5  10       24.84       -0.89     38.54 o 
  10   5  10      551.48      566.02     69.73 o 
 -16   6  10      741.94      600.30     83.03 o 
 -15   6  10      733.74      657.20     83.56 o 
 -14   6  10     1614.14     1368.85    104.24 o 
 -13   6  10     1792.01     1593.24     89.77 o 
 -12   6  10     6066.59     5604.60    302.22 o 
 -11   6  10     3619.98     3516.26    177.79 o 
 -10   6  10     2838.65     2908.05    112.24 o 
  -9   6  10      677.13      616.32     54.94 o 
  -8   6  10     1127.28     1089.93     64.26 o 
  -7   6  10     3835.34     3956.29    129.12 o 
  -6   6  10     6757.56     6490.22    183.41 o 
  -5   6  10     4147.80     4458.34    116.58 o 
  -4   6  10     5294.04     5244.94    116.93 o 
  -3   6  10      279.13      281.48     28.08 o 
  -2   6  10      160.67      125.93     19.76 o 
  -1   6  10       82.99       56.99     26.79 o 
   0   6  10     3812.92     3923.89    125.86 o 
   1   6  10     1239.75     1087.36     53.71 o 
   2   6  10     8347.16     8408.35    315.52 o 
   3   6  10     2204.79     2377.48    104.79 o 
   4   6  10     2523.41     2454.40    113.35 o 
   5   6  10     1186.30     1113.81     75.34 o 
   6   6  10     1923.48     1883.29    146.76 o 
   7   6  10      360.06      261.47     51.94 o 
   8   6  10     1211.05     1343.86    116.87 o 
   9   6  10      312.07      334.15     84.13 o 
 -15   7  10     1254.09     1059.67    103.31 o 
 -14   7  10        3.50      -36.99     66.52 o 
 -13   7  10     4163.48     3873.63    247.84 o 
 -12   7  10       48.63       63.04     48.19 o 
 -11   7  10     7708.79     7618.88    269.38 o 
 -10   7  10      118.29      117.38     38.90 o 
  -9   7  10     6918.81     7207.64    207.86 o 
  -8   7  10      434.20      364.76     43.32 o 
  -7   7  10     4437.22     4376.59    139.19 o 
  -6   7  10       20.58       12.63     27.02 o 
  -5   7  10     9691.88     9864.60    222.49 o 
  -4   7  10       20.94      -14.71     21.73 o 
  -3   7  10     7168.40     7315.81    172.08 o 
  -2   7  10      153.21       92.70     31.65 o 
  -1   7  10     6022.27     6197.96    183.02 o 
   0   7  10      181.50      177.06     29.14 o 
   1   7  10    13661.62    15035.68    506.93 o 
   2   7  10      109.33      108.48     31.50 o 
   3   7  10     8379.02     9081.31    897.74 o 
   4   7  10      165.61      142.30     71.93 o 
   5   7  10     3751.22     3915.39    151.35 o 
   6   7  10      109.45       99.29     42.76 o 
   7   7  10     4884.05     5457.61    224.03 o 
   8   7  10        0.19      -16.26     39.59 o 
   9   7  10     2368.22     2597.93    129.14 o 
 -15   8  10      918.98      926.22    121.40 o 
 -14   8  10      538.60      474.75     77.85 o 
 -13   8  10     1251.34     1229.39    106.76 o 
 -12   8  10     1457.91     1470.66     85.79 o 
 -11   8  10     2123.87     2003.36     95.01 o 
 -10   8  10     2880.77     2776.45    120.19 o 
  -9   8  10     2305.82     2208.60     95.62 o 
  -8   8  10      700.46      662.44     55.87 o 
  -7   8  10     1387.80     1355.47     70.76 o 
  -6   8  10     2400.49     2572.68     97.13 o 
  -5   8  10     3606.67     3596.81    103.88 o 
  -4   8  10       22.64      -22.90     22.90 o 
  -3   8  10     6624.35     6733.25    163.64 o 
  -2   8  10      433.67      418.84     47.67 o 
  -1   8  10      558.36      437.01     48.24 o 
   0   8  10     4369.55     4303.87    137.25 o 
   1   8  10       79.83       23.53     27.76 o 
   2   8  10     2375.68     2388.09     88.51 o 
   3   8  10     2527.55     2425.69    218.03 o 
   4   8  10     2330.34     2321.84    155.13 o 
   5   8  10      564.66      710.79    132.81 o 
   6   8  10     1880.46     1896.03    102.85 o 
   7   8  10      270.18      217.61     53.90 o 
   8   8  10      821.39      945.09     80.98 o 
 -14   9  10      947.89      999.43    105.11 o 
 -13   9  10      272.89      197.11     86.56 o 
 -12   9  10     1357.38     1438.65    104.88 o 
 -11   9  10      757.57      565.47     58.09 o 
 -10   9  10     1616.21     1489.36     79.36 o 
  -9   9  10       67.58      119.34     47.36 o 
  -8   9  10     1575.12     1502.24     76.80 o 
  -7   9  10      390.94      350.70     42.81 o 
  -6   9  10     3244.93     3384.48    118.87 o 
  -5   9  10     1607.40     1494.27     72.43 o 
  -4   9  10     2656.79     2696.09     86.69 o 
  -3   9  10     1106.64      981.69     52.09 o 
  -2   9  10     2393.80     2484.76     98.03 o 
  -1   9  10      584.91      540.04     51.70 o 
   0   9  10     1496.85     1336.36     72.52 o 
   1   9  10     1819.69     1894.95    167.72 o 
   2   9  10     1182.55     1256.29     64.08 o 
   3   9  10      543.58      709.72     68.47 o 
   4   9  10      840.85      849.58    109.46 o 
   5   9  10       61.33      -44.32     44.32 o 
   6   9  10      984.91      939.80     79.18 o 
   7   9  10      475.45      573.00     72.04 o 
 -13  10  10      288.13      143.37    100.14 o 
 -12  10  10     1146.92     1215.47     99.10 o 
 -11  10  10        6.42      -51.84     63.49 o 
 -10  10  10     1780.45     1865.33    111.21 o 
  -9  10  10      206.70      196.40     40.95 o 
  -8  10  10     3968.76     4312.26    145.85 o 
  -7  10  10     1759.30     1672.53     80.63 o 
  -6  10  10     4811.61     5167.79    171.76 o 
  -5  10  10      691.79      712.14    193.54 o 
  -4  10  10     5590.99     5442.64    143.30 o 
  -3  10  10       44.00       37.96     32.95 o 
  -2  10  10     4011.44     3908.72    132.11 o 
  -1  10  10      110.65      131.37     38.40 o 
   0  10  10     5987.84     6262.92    352.85 o 
   1  10  10      115.65       93.29     36.78 o 
   2  10  10     3123.71     3039.26    135.69 o 
   3  10  10       27.74      -32.64     36.36 o 
   4  10  10     2487.99     2384.98    118.51 o 
   5  10  10      180.56      133.63     49.73 o 
   6  10  10     1929.52     2172.26    115.69 o 
 -12  11  10      627.23      592.81     79.58 o 
 -11  11  10     1708.82     1567.41    108.38 o 
 -10  11  10      369.26      318.07     89.38 o 
  -9  11  10     2407.26     2394.65    228.93 o 
  -8  11  10      239.02      197.73     49.34 o 
  -7  11  10     2778.14     2633.40    105.07 o 
  -6  11  10       38.88       -8.24     30.91 o 
  -5  11  10     3916.69     3833.57    132.14 o 
  -4  11  10      547.17      526.52     51.08 o 
  -3  11  10     4090.11     3934.06    136.06 o 
  -2  11  10      329.45      290.83     51.19 o 
  -1  11  10     2157.34     2326.85     98.81 o 
   0  11  10       34.54       27.79     34.67 o 
   1  11  10     1959.53     2035.79     94.98 o 
   2  11  10      813.33      800.25     78.08 o 
   3  11  10     2837.82     2632.40    129.74 o 
   4  11  10      123.29      120.51     68.71 o 
   5  11  10     1493.94     1500.97     97.21 o 
 -10  12  10       91.31       24.34     43.14 o 
  -9  12  10     1758.00     1688.36    185.12 o 
  -8  12  10       37.90       10.65     39.45 o 
  -7  12  10      783.01      765.15    112.73 o 
  -6  12  10       18.93      -25.44     36.75 o 
  -5  12  10      951.79      961.81     78.83 o 
  -4  12  10       69.05       30.14     41.44 o 
  -3  12  10      618.54      682.04     69.43 o 
  -2  12  10        2.22      -30.02     30.02 o 
  -1  12  10     1196.60     1246.41     75.16 o 
   0  12  10        2.71      -38.53     38.53 o 
   1  12  10     2157.26     1913.15     94.02 o 
   2  12  10        7.89      -38.48     38.48 o 
   3  12  10      477.50      423.98    100.83 o 
   4  12  10       38.02       13.39     70.89 o 
  -8  13  10      377.58      399.23     66.89 o 
  -7  13  10     1470.54     1570.80    104.68 o 
  -6  13  10      636.52      674.63     86.21 o 
  -5  13  10     2451.29     2503.51    130.02 o 
  -4  13  10      728.37      744.90    109.06 o 
  -3  13  10     1728.91     1846.13    151.37 o 
  -2  13  10     1112.38     1141.96     73.16 o 
  -1  13  10     1529.64     1781.40     89.48 o 
   0  13  10     1019.11     1072.06     73.46 o 
   1  13  10     1257.32     1350.37    102.94 o 
 -17   0  11     3232.27     4083.91    265.66 o 
 -15   0  11     5282.70     6186.58    343.37 o 
 -13   0  11     8493.96     9566.89    469.46 o 
 -11   0  11     7204.96     8608.34    651.66 o 
  -9   0  11    14005.11    15910.90    498.66 o 
  -7   0  11     3934.91     4046.96    164.19 o 
  -5   0  11    20247.69    21179.40    996.42 o 
  -3   0  11    19382.39    22030.64    511.77 o 
  -1   0  11    16764.10    17882.48    511.62 o 
   1   0  11    12127.85    12363.59    368.36 o 
   3   0  11     5449.14     5376.29    186.40 o 
   5   0  11     9832.34     9434.06    401.26 o 
   7   0  11     6407.77     6781.53    314.13 o 
   9   0  11     2852.24     3128.73    187.25 o 
 -17   1  11      319.68      422.82     72.38 o 
 -16   1  11     1626.01     1828.37    139.17 o 
 -15   1  11      431.93      552.73     78.79 o 
 -14   1  11     1472.35     1661.75    113.40 o 
 -13   1  11     3001.78     3329.99    157.92 o 
 -12   1  11     2890.40     3220.73    235.97 o 
 -11   1  11      726.01      776.16     74.80 o 
 -10   1  11     3188.64     3343.20    125.74 o 
  -9   1  11       12.82      -28.07     28.22 o 
  -8   1  11     3178.76     3372.89    107.79 o 
  -7   1  11     3153.09     3261.83    140.41 o 
  -6   1  11     3164.25     3107.33     95.84 o 
  -5   1  11      957.33      864.75     42.79 o 
  -4   1  11    10994.90    11681.99    201.74 o 
  -3   1  11      328.15      268.89     24.68 o 
  -2   1  11     6710.18     6826.70    125.46 o 
  -1   1  11       72.88       38.78     19.76 o 
   0   1  11     4066.72     3873.86     98.87 o 
   1   1  11      117.81       71.95     34.40 o 
   2   1  11     2739.48     2671.95     79.20 o 
   3   1  11      172.58      107.49     26.92 o 
   4   1  11     3845.27     3863.19    162.13 o 
   5   1  11        5.71      -23.29     30.80 o 
   6   1  11     2037.16     1990.11     95.33 o 
   7   1  11      361.25      350.00     51.68 o 
   8   1  11     2203.51     2143.08    104.06 o 
   9   1  11      155.19      118.10     62.51 o 
  10   1  11     1250.28     1274.42     84.46 o 
 -17   2  11       51.30       48.74     49.58 o 
 -16   2  11      639.42      662.11     82.33 o 
 -15   2  11       81.67       98.76     52.31 o 
 -14   2  11     1409.39     1434.11    103.77 o 
 -13   2  11       51.22       40.18     49.81 o 
 -12   2  11      724.22      673.56     63.21 o 
 -11   2  11     2695.34     3125.27    120.74 o 
 -10   2  11      269.36      262.00     45.17 o 
  -9   2  11     6384.79     6553.41    168.82 o 
  -8   2  11     3322.10     3312.86    103.73 o 
  -7   2  11      952.91      745.88     56.87 o 
  -6   2  11     2611.66     2679.19    106.86 o 
  -5   2  11       30.57      -17.84     17.84 o 
  -4   2  11     1654.04     1503.92     60.12 o 
  -3   2  11       57.48       30.72     15.46 o 
  -2   2  11     1725.48     1692.34     51.54 o 
  -1   2  11     1445.88     1602.02     50.20 o 
   0   2  11       12.37      -17.37     17.37 o 
   1   2  11      816.17      741.06     41.57 o 
   2   2  11      542.43      484.50     38.40 o 
   3   2  11      152.69       83.13     27.86 o 
   4   2  11      452.81      346.44     40.13 o 
   5   2  11     1051.27      991.65    103.60 o 
   6   2  11      357.19      314.07     78.82 o 
   7   2  11      425.95      403.68     51.22 o 
   8   2  11      528.21      518.41     85.42 o 
   9   2  11        6.77      -27.81     33.30 o 
  10   2  11       28.67      -14.04     36.38 o 
 -17   3  11      193.17      346.40     69.26 o 
 -16   3  11     2329.21     2568.68    226.21 o 
 -15   3  11       42.45       65.62     48.51 o 
 -14   3  11     3615.77     3785.05    173.58 o 
 -13   3  11        2.58      -21.24     46.99 o 
 -12   3  11     6004.25     6383.48    197.99 o 
 -11   3  11     1681.28     1620.84     86.90 o 
 -10   3  11    11292.04    11391.89    452.03 o 
  -9   3  11     1283.56      972.23     87.14 o 
  -8   3  11     8032.41     6983.73    448.25 o 
  -7   3  11      562.05      557.64     43.87 o 
  -6   3  11     9573.55     8932.14    197.13 o 
  -5   3  11     1862.18     1828.66     58.19 o 
  -4   3  11     5785.67     5612.35    132.83 o 
  -3   3  11      439.04      510.99     30.14 o 
  -2   3  11     5719.90     6273.91    127.83 o 
  -1   3  11      444.63      448.42     28.75 o 
   0   3  11     6325.27     6889.31    229.17 o 
   1   3  11      159.62      177.79     27.28 o 
   2   3  11    14819.89    14812.75    423.34 o 
   3   3  11      242.28      243.63     54.10 o 
   4   3  11    12713.58    12522.30    548.17 o 
   5   3  11      169.24      242.27     57.65 o 
   6   3  11     6398.00     6555.21    274.53 o 
   7   3  11      239.49      266.20     47.24 o 
   8   3  11     2962.23     2899.40    125.79 o 
   9   3  11       75.89      125.57     54.04 o 
 -16   4  11        2.06       21.15     47.79 o 
 -15   4  11     2019.00     2127.60    182.19 o 
 -14   4  11       72.44       62.24     87.74 o 
 -13   4  11     3416.75     3549.82    183.79 o 
 -12   4  11     1195.05     1086.91     75.02 o 
 -11   4  11     9029.91     7952.04    540.63 o 
 -10   4  11       61.10       49.78     37.28 o 
  -9   4  11     5035.13     4643.09    218.48 o 
  -8   4  11      690.86      680.92     83.20 o 
  -7   4  11    17080.60    17509.22    379.71 o 
  -6   4  11     1995.19     2111.42     65.08 o 
  -5   4  11     7084.78     7013.01    147.98 o 
  -4   4  11       10.30        0.09     16.92 o 
  -3   4  11     2359.03     2401.02     71.48 o 
  -2   4  11        2.91        1.24     26.93 o 
  -1   4  11     6170.06     5982.25    124.32 o 
   0   4  11     2142.70     2191.49     90.78 o 
   1   4  11    15126.35    15491.56    352.60 o 
   2   4  11      598.60      716.20    114.27 o 
   3   4  11    10927.04    11390.87    543.81 o 
   4   4  11      189.76      217.27     44.08 o 
   5   4  11     4275.72     4368.53    260.16 o 
   6   4  11       48.05       32.24     37.01 o 
   7   4  11     3532.87     3427.11    139.33 o 
   8   4  11        1.59      -35.70     35.70 o 
   9   4  11     1685.21     1823.88    101.25 o 
 -16   5  11      113.45      126.95     60.49 o 
 -15   5  11      361.45      277.96     66.73 o 
 -14   5  11      132.52       16.52     52.48 o 
 -13   5  11     1054.76      902.29     73.74 o 
 -12   5  11      294.76      223.61     52.68 o 
 -11   5  11     1465.09     1165.38    128.21 o 
 -10   5  11      100.75       37.36     36.64 o 
  -9   5  11      863.19      696.18     60.96 o 
  -8   5  11      421.56      414.98     58.92 o 
  -7   5  11     1338.95     1368.55     71.53 o 
  -6   5  11     2736.67     2823.38     77.71 o 
  -5   5  11      241.73      191.94     25.76 o 
  -4   5  11      581.78      584.50     34.36 o 
  -3   5  11      115.87       96.66     24.87 o 
  -2   5  11       34.46       -0.88     21.68 o 
  -1   5  11      591.38      590.89    109.44 o 
   0   5  11      214.20      208.97     29.46 o 
   1   5  11      635.53      561.57     66.79 o 
   2   5  11      912.69      837.75     63.31 o 
   3   5  11       41.99      -31.41     31.41 o 
   4   5  11      823.81      782.08     63.90 o 
   5   5  11      304.79      212.19     45.15 o 
   6   5  11       16.35      -23.84     35.88 o 
   7   5  11      236.53      177.43     47.22 o 
   8   5  11       16.78      -37.56     37.56 o 
   9   5  11       38.05       -7.53     44.37 o 
 -16   6  11      334.26      265.79     73.07 o 
 -15   6  11     1234.74      898.60    266.93 o 
 -14   6  11      375.82      182.30     62.99 o 
 -13   6  11     3043.65     2453.89    176.38 o 
 -12   6  11      923.71      910.03     72.88 o 
 -11   6  11     5149.75     5070.58    170.19 o 
 -10   6  11     1663.63     1622.43     84.11 o 
  -9   6  11     2772.22     2772.74    108.92 o 
  -8   6  11     1982.07     1830.15     84.56 o 
  -7   6  11     6869.24     6808.64    195.40 o 
  -6   6  11     1128.52      929.30     50.61 o 
  -5   6  11     4121.59     4064.04     99.57 o 
  -4   6  11       30.03        8.65     20.20 o 
  -3   6  11     3353.59     3438.20    113.26 o 
  -2   6  11       24.66      -13.06     26.02 o 
  -1   6  11     8616.30     8862.55    233.78 o 
   0   6  11      451.02      307.57     40.94 o 
   1   6  11     3228.42     3067.18    166.22 o 
   2   6  11      104.53       56.54     36.72 o 
   3   6  11     2256.14     2109.35    189.33 o 
   4   6  11      513.61      622.15    160.87 o 
   5   6  11     1678.01     1837.50    180.36 o 
   6   6  11      483.62      452.23     59.42 o 
   7   6  11     1082.82     1016.86     77.97 o 
   8   6  11       31.14        8.67     40.62 o 
 -15   7  11        2.17      -46.04     85.00 o 
 -14   7  11     4266.59     3797.17    335.49 o 
 -13   7  11       85.10       58.68     41.64 o 
 -12   7  11     8262.47     8129.21    358.14 o 
 -11   7  11       22.57       21.37     38.18 o 
 -10   7  11     3458.95     3610.53    170.27 o 
  -9   7  11      163.22       76.84     35.20 o 
  -8   7  11     2778.10     2946.07    110.36 o 
  -7   7  11       45.23       47.18     32.62 o 
  -6   7  11     8312.29     8779.14    239.42 o 
  -5   7  11        5.97        2.99     24.87 o 
  -4   7  11     9983.85    10133.55    228.69 o 
  -3   7  11      702.46      621.89     79.21 o 
  -2   7  11    12812.75    13378.61    336.53 o 
  -1   7  11        6.09       24.88     32.49 o 
   0   7  11    13174.96    13444.62    573.57 o 
   1   7  11       53.15       24.60     31.91 o 
   2   7  11     6746.42     6661.70    478.14 o 
   3   7  11      347.26      366.72     54.53 o 
   4   7  11     3569.01     3686.71    258.27 o 
   5   7  11      138.32      112.62     44.73 o 
   6   7  11     4622.95     4648.89    177.33 o 
   7   7  11        0.51        9.85     39.19 o 
   8   7  11     3168.20     3709.36    168.96 o 
 -14   8  11      374.10      258.09    104.30 o 
 -13   8  11     1541.43     1482.93     99.23 o 
 -12   8  11      239.26      224.10     47.00 o 
 -11   8  11      867.99      743.34     65.07 o 
 -10   8  11      588.03      472.34     54.15 o 
  -9   8  11     2429.81     2326.19     99.40 o 
  -8   8  11      109.07       75.90     34.68 o 
  -7   8  11      261.82      254.48     41.13 o 
  -6   8  11     2872.70     2744.85    103.69 o 
  -5   8  11     1024.70     1022.73     54.76 o 
  -4   8  11     1644.83     1642.28     79.36 o 
  -3   8  11     2541.37     2470.35     97.21 o 
  -2   8  11       19.38      -27.72     27.72 o 
  -1   8  11     4060.76     3738.08    136.97 o 
   0   8  11      616.98      576.38     53.01 o 
   1   8  11     3693.03     3697.27    174.07 o 
   2   8  11      133.57       81.70     59.29 o 
   3   8  11      944.15      914.42     71.90 o 
   4   8  11        4.09      -36.07     36.07 o 
   5   8  11      840.51      686.67    113.52 o 
   6   8  11      155.44      169.86     48.63 o 
   7   8  11     1126.36     1025.15     83.90 o 
 -13   9  11      569.45      475.42    101.53 o 
 -12   9  11      286.78      331.32    106.44 o 
 -11   9  11      265.07      262.63     49.72 o 
 -10   9  11      149.86      101.59     40.83 o 
  -9   9  11      968.04      985.34     68.27 o 
  -8   9  11     2418.62     2351.80     99.58 o 
  -7   9  11     2089.39     2118.60     91.58 o 
  -6   9  11     2037.54     2067.69     89.46 o 
  -5   9  11      471.47      389.10     39.48 o 
  -4   9  11       53.15       -9.20     28.43 o 
  -3   9  11        6.51      -27.00     27.00 o 
  -2   9  11      244.53      191.73     38.77 o 
  -1   9  11      492.69      385.89     45.94 o 
   0   9  11      520.85      493.95     52.55 o 
   1   9  11      390.32      313.75     44.46 o 
   2   9  11      222.11      184.41     73.57 o 
   3   9  11      320.91      178.57     65.83 o 
   4   9  11      817.53      815.88     76.99 o 
   5   9  11      244.43      226.71     54.61 o 
   6   9  11      824.44      782.08     80.60 o 
 -12  10  11      198.12       62.56     83.34 o 
 -11  10  11     2305.48     2272.32    169.90 o 
 -10  10  11      129.82       93.50     50.44 o 
  -9  10  11     5542.88     5839.45    183.94 o 
  -8  10  11      598.91      622.84     57.90 o 
  -7  10  11     5765.01     6007.79    184.02 o 
  -6  10  11       59.28       55.92     35.68 o 
  -5  10  11     3517.82     3439.07    122.18 o 
  -4  10  11      152.62      118.33     39.32 o 
  -3  10  11     4980.69     5386.77    168.11 o 
  -2  10  11       69.03       73.71     36.89 o 
  -1  10  11     5184.22     5135.39    227.10 o 
   0  10  11       83.25       48.21     34.14 o 
   1  10  11     3203.13     3190.77    143.31 o 
   2  10  11       82.27       91.51     63.26 o 
   3  10  11     3079.71     3213.68    211.34 o 
   4  10  11       85.44      173.81     74.56 o 
   5  10  11     3671.34     3693.08    177.24 o 
 -11  11  11       72.61       27.07     72.87 o 
 -10  11  11     2858.58     2868.24    146.63 o 
  -9  11  11       45.04      -23.71     41.09 o 
  -8  11  11     4555.87     4564.40    411.52 o 
  -7  11  11        3.98      -31.76     41.23 o 
  -6  11  11     2993.80     3048.30    116.56 o 
  -5  11  11      503.05      425.64     65.72 o 
  -4  11  11     3982.55     4052.51    171.07 o 
  -3  11  11      345.98      274.34     47.26 o 
  -2  11  11     2290.89     2366.25    102.00 o 
  -1  11  11       11.57      -46.52     46.52 o 
   0  11  11     3258.96     3310.45    124.90 o 
   1  11  11       14.13      -23.56     35.07 o 
   2  11  11     2529.77     2925.66    273.54 o 
   3  11  11       20.85       14.77     64.15 o 
   4  11  11     2123.21     1927.22    167.33 o 
  -9  12  11        3.70      -67.26     67.26 o 
  -8  12  11      615.09      538.04    118.44 o 
  -7  12  11        0.54      -37.70     37.70 o 
  -6  12  11      650.62      521.67    100.39 o 
  -5  12  11       21.93       10.17     39.73 o 
  -4  12  11      112.43       60.98     47.52 o 
  -3  12  11       57.83        5.98     35.41 o 
  -2  12  11      183.54      134.93     40.63 o 
  -1  12  11       32.44      -11.26     36.33 o 
   0  12  11      316.07      239.65     46.95 o 
   1  12  11        0.81      -43.17     43.17 o 
   2  12  11      151.31       28.98     54.50 o 
  -6  13  11     1762.30     2032.29    170.50 o 
  -5  13  11      178.94      134.64     74.76 o 
  -4  13  11     1606.96     1580.07    143.63 o 
  -3  13  11      443.95      449.61     82.09 o 
  -2  13  11     2286.87     2569.51    111.62 o 
  -1  13  11      404.74      479.48     56.40 o 
 -16   0  12     3488.70     4382.87    277.06 o 
 -14   0  12     3104.33     3686.31    240.68 o 
 -12   0  12     5933.98     6634.83    351.50 o 
 -10   0  12    11063.04    12772.50    883.22 o 
  -8   0  12    34551.63    38697.60   2840.02 o 
  -6   0  12     7007.15     7713.95    299.11 o 
  -4   0  12    18483.31    19906.60    597.97 o 
  -2   0  12    15373.03    15433.11    448.25 o 
   0   0  12     7963.80     8495.14    267.58 o 
   2   0  12     6416.58     6863.15    226.63 o 
   4   0  12     7872.35     8269.44    284.79 o 
   6   0  12     6829.67     6540.56    306.40 o 
   8   0  12     3479.87     3680.96    207.57 o 
 -17   1  12     1095.19     1246.31    120.49 o 
 -16   1  12      173.94      179.52     55.59 o 
 -15   1  12      886.86     1116.22     93.53 o 
 -14   1  12      285.29      352.81     67.76 o 
 -13   1  12     1606.67     1856.97    115.74 o 
 -12   1  12        6.54      -12.68     37.37 o 
 -11   1  12     2153.86     2343.20     91.43 o 
 -10   1  12        1.77      -28.68     28.68 o 
  -9   1  12     4750.47     5219.44    243.34 o 
  -8   1  12      225.38      151.63     36.93 o 
  -7   1  12     5850.21     6355.66    179.03 o 
  -6   1  12      583.88      569.97     79.03 o 
  -5   1  12     4875.49     4933.57    131.38 o 
  -4   1  12      226.85      122.18     24.27 o 
  -3   1  12     5276.85     5229.91    112.60 o 
  -2   1  12      515.36      548.15     36.10 o 
  -1   1  12     4128.37     4414.25    110.93 o 
   0   1  12       16.47       -6.28     20.66 o 
   1   1  12     2847.08     2839.22     83.41 o 
   2   1  12       27.82      -20.91     20.91 o 
   3   1  12     1828.17     1723.44     64.70 o 
   4   1  12       73.77       64.33     32.16 o 
   5   1  12     3339.64     3461.81    189.65 o 
   6   1  12      136.44      127.45     41.40 o 
   7   1  12     2093.84     2081.86    214.71 o 
   8   1  12        1.40        7.37     34.86 o 
   9   1  12     1102.66     1176.69     80.53 o 
 -16   2  12      305.69      395.87     70.07 o 
 -15   2  12      191.05      249.49     62.03 o 
 -14   2  12      560.31      553.08     74.91 o 
 -13   2  12       27.77      -40.24     40.24 o 
 -12   2  12      447.17      378.05     53.84 o 
 -11   2  12       57.21       10.64     36.91 o 
 -10   2  12      356.78      260.78     41.68 o 
  -9   2  12      268.31      278.23     40.22 o 
  -8   2  12      911.57      953.99     58.99 o 
  -7   2  12       56.62       18.68     27.84 o 
  -6   2  12      932.32      894.54     53.79 o 
  -5   2  12      408.33      412.60     32.66 o 
  -4   2  12      990.50      857.42     41.13 o 
  -3   2  12      493.04      474.34     37.81 o 
  -2   2  12      896.45      664.01     38.90 o 
  -1   2  12       18.50      -18.30     18.30 o 
   0   2  12     1032.86      955.76     51.63 o 
   1   2  12      155.15      136.21     27.33 o 
   2   2  12     1129.86     1133.42     78.18 o 
   3   2  12       38.32      -13.00     24.63 o 
   4   2  12       43.65      -23.33     27.66 o 
   5   2  12       16.20      -32.48     32.48 o 
   6   2  12      358.61      280.88     51.61 o 
   7   2  12        8.24      -30.29     30.29 o 
   8   2  12       67.48       67.09     39.22 o 
   9   2  12       22.14        7.30     39.81 o 
 -16   3  12        0.93        2.08     45.70 o 
 -15   3  12     3853.51     4021.41    315.57 o 
 -14   3  12        0.46       -6.63     44.98 o 
 -13   3  12     4054.09     4148.56    161.02 o 
 -12   3  12       44.83       66.43     40.64 o 
 -11   3  12     4665.12     4479.18    257.09 o 
 -10   3  12      211.96      203.36     45.81 o 
  -9   3  12     8056.04     8047.47    252.70 o 
  -8   3  12      632.34      599.20     54.61 o 
  -7   3  12     8379.48     8164.91    362.66 o 
  -6   3  12      267.18      218.07     31.33 o 
  -5   3  12     8330.41     8119.47    168.76 o 
  -4   3  12      208.90      249.69     27.79 o 
  -3   3  12     8570.47     8390.64    192.44 o 
  -2   3  12      309.75      351.99     34.07 o 
  -1   3  12     6746.38     6735.48    155.75 o 
   0   3  12       82.55       73.09     24.96 o 
   1   3  12    11315.31    12429.59    306.10 o 
   2   3  12      540.95      516.35     40.14 o 
   3   3  12     8209.46     8513.25    261.83 o 
   4   3  12      188.09      216.58     66.63 o 
   5   3  12     4039.29     3919.34    147.64 o 
   6   3  12      204.39      213.57     45.59 o 
   7   3  12     3567.09     3512.00    156.52 o 
   8   3  12       17.66       74.34     40.44 o 
 -16   4  12     2702.83     3045.89    158.94 o 
 -15   4  12        1.93       18.55     46.53 o 
 -14   4  12     2676.30     2946.96    269.08 o 
 -13   4  12        5.81      -34.82     35.28 o 
 -12   4  12     5288.13     5290.53    175.84 o 
 -11   4  12        1.00        2.97     36.71 o 
 -10   4  12    14222.64    12524.00    958.42 o 
  -9   4  12      189.64      122.02     43.77 o 
  -8   4  12     2439.83     2319.60     86.04 o 
  -7   4  12      192.34       94.96     26.58 o 
  -6   4  12     6691.64     6714.67    146.69 o 
  -5   4  12      140.57       80.23     24.13 o 
  -4   4  12     4606.27     4661.66    135.60 o 
  -3   4  12      109.94       57.48     25.62 o 
  -2   4  12    11200.91    12051.36    263.46 o 
  -1   4  12     1343.07     1148.70     65.64 o 
   0   4  12    12286.06    12847.21    305.32 o 
   1   4  12        2.43      -14.71     29.24 o 
   2   4  12     8026.91     7916.57    239.52 o 
   3   4  12      160.80      141.81     49.92 o 
   4   4  12     6011.76     5736.32    331.53 o 
   5   4  12        1.15      -32.21     32.21 o 
   6   4  12     1765.68     1948.07     98.93 o 
   7   4  12      177.29      163.52     45.25 o 
   8   4  12     1541.69     1610.68     93.92 o 
 -16   5  12       45.19       -3.42     50.34 o 
 -15   5  12      278.34      216.23     91.36 o 
 -14   5  12      602.41      482.14     61.04 o 
 -13   5  12      665.24      493.83     66.83 o 
 -12   5  12      793.33      637.56     66.57 o 
 -11   5  12       57.36        9.57     44.76 o 
 -10   5  12      390.87      325.09     52.41 o 
  -9   5  12        8.40      -47.05     47.05 o 
  -8   5  12      167.81      113.53     38.39 o 
  -7   5  12     1104.55      939.98     55.83 o 
  -6   5  12     1566.20     1573.74     58.56 o 
  -5   5  12      452.80      453.00     35.05 o 
  -4   5  12        1.30      -22.87     22.87 o 
  -3   5  12      437.88      368.70     36.83 o 
  -2   5  12      725.69      585.55     42.91 o 
  -1   5  12      842.07      788.67     70.40 o 
   0   5  12       15.57      -33.38     33.38 o 
   1   5  12      334.90      236.56     39.06 o 
   2   5  12      843.33      701.84     54.99 o 
   3   5  12     1017.18      879.10     67.71 o 
   4   5  12      232.39      167.42     44.06 o 
   5   5  12       45.84      -15.35     35.94 o 
   6   5  12       17.32      -32.43     58.75 o 
   7   5  12        7.66      -33.60     33.60 o 
   8   5  12      193.18      261.59     53.39 o 
 -15   6  12      136.13       65.88     56.79 o 
 -14   6  12     1456.30     1358.12    155.51 o 
 -13   6  12      305.91      230.46     51.95 o 
 -12   6  12     2972.92     2691.24    255.18 o 
 -11   6  12        4.77       -4.88     35.74 o 
 -10   6  12     4019.78     3926.04    141.09 o 
  -9   6  12        2.06      -29.22     36.72 o 
  -8   6  12     4402.21     4745.20    153.70 o 
  -7   6  12     1240.76     1261.31     72.72 o 
  -6   6  12     7816.69     7704.82    184.10 o 
  -5   6  12      150.46      168.44     28.88 o 
  -4   6  12     8966.93     8930.65    221.10 o 
  -3   6  12      193.06      210.49     47.39 o 
  -2   6  12     4101.41     4125.70    162.35 o 
  -1   6  12       43.53       25.67     30.28 o 
   0   6  12     1561.39     1449.64    111.17 o 
   1   6  12       77.77       21.84     39.71 o 
   2   6  12     2460.01     2354.51    133.58 o 
   3   6  12        2.18      -18.92     32.13 o 
   4   6  12     1978.76     1725.54     93.59 o 
   5   6  12       21.10      -20.55     61.32 o 
   6   6  12     1302.15     1562.16     93.04 o 
   7   6  12       75.74       89.81     45.13 o 
 -14   7  12       74.30        7.25     42.55 o 
 -13   7  12     4421.86     4338.30    443.35 o 
 -12   7  12      307.79      310.77     52.41 o 
 -11   7  12     7626.58     7258.69    220.85 o 
 -10   7  12       46.36       24.57     37.90 o 
  -9   7  12     3617.48     3766.17    134.20 o 
  -8   7  12      117.07       47.00     33.97 o 
  -7   7  12     4269.70     4249.55    140.50 o 
  -6   7  12       73.17       85.40     30.81 o 
  -5   7  12    14800.28    15548.68    388.30 o 
  -4   7  12       46.92       60.38     36.11 o 
  -3   7  12     9120.07     9398.50    251.84 o 
  -2   7  12       12.05      -24.41     30.62 o 
  -1   7  12     5613.59     6193.63    200.98 o 
   0   7  12      331.94      295.78     56.77 o 
   1   7  12     5891.29     5607.03    314.87 o 
   2   7  12      507.92      495.89     87.99 o 
   3   7  12     5542.05     5694.19    197.81 o 
   4   7  12       29.33       22.33     35.03 o 
   5   7  12     3891.94     4200.75    178.23 o 
   6   7  12       41.82       66.48     43.60 o 
   7   7  12     2682.51     2799.97    133.14 o 
 -14   8  12     1038.90      852.49    115.89 o 
 -13   8  12        6.19      -35.27     35.27 o 
 -12   8  12     2243.77     2152.77    105.86 o 
 -11   8  12       63.81        4.67     50.19 o 
 -10   8  12      392.22      308.79     50.27 o 
  -9   8  12      305.85      259.29     53.46 o 
  -8   8  12      799.02      589.27     56.06 o 
  -7   8  12       25.79      -40.43     40.43 o 
  -6   8  12     1811.40     1939.40     87.93 o 
  -5   8  12        8.15      -31.60     31.60 o 
  -4   8  12     3280.70     3469.83    122.55 o 
  -3   8  12       55.63      -28.88     31.11 o 
  -2   8  12     2056.06     1947.58     87.31 o 
  -1   8  12      147.51       78.74     34.54 o 
   0   8  12     2286.64     2305.65    122.38 o 
   1   8  12      411.75      390.60     63.16 o 
   2   8  12     1730.60     1532.04    103.09 o 
   3   8  12       32.91       84.57     53.54 o 
   4   8  12      571.09      603.76     68.66 o 
   5   8  12       24.63       -4.35     39.41 o 
   6   8  12     1222.55     1236.89     99.62 o 
 -13   9  12      122.14       21.73     88.59 o 
 -12   9  12       78.82       28.50     86.12 o 
 -11   9  12      535.34      362.39     55.32 o 
 -10   9  12        3.29      -33.71     33.71 o 
  -9   9  12      512.29      530.98     56.85 o 
  -8   9  12       85.42       26.72     36.34 o 
  -7   9  12      390.88      296.51     44.61 o 
  -6   9  12      104.61       63.24     33.59 o 
  -5   9  12      983.51      953.17     67.29 o 
  -4   9  12        9.41      -26.25     33.34 o 
  -3   9  12      651.88      644.47     72.94 o 
  -2   9  12        6.14      -30.23     30.23 o 
  -1   9  12       17.79      -29.71     29.71 o 
   0   9  12       13.40      -36.48     36.48 o 
   1   9  12       79.91       44.89     44.82 o 
   2   9  12        0.10      -37.92     37.92 o 
   3   9  12     1313.40     1067.59    116.87 o 
   4   9  12        6.87      -21.01     53.64 o 
   5   9  12      527.64      580.35    104.40 o 
 -11  10  12      155.57      126.82     55.01 o 
 -10  10  12     3522.51     3807.71    142.07 o 
  -9  10  12      100.25      116.03     38.83 o 
  -8  10  12     4234.37     4231.23    147.81 o 
  -7  10  12        1.39       -4.31     32.54 o 
  -6  10  12     4151.21     4502.31    186.97 o 
  -5  10  12        0.46      -44.26     44.26 o 
  -4  10  12     6101.16     6392.26    193.63 o 
  -3  10  12       59.50       57.93     37.59 o 
  -2  10  12     3689.05     3662.84    131.51 o 
  -1  10  12        0.89      -32.42     32.42 o 
   0  10  12     3482.93     3664.76    131.74 o 
   1  10  12       54.96       21.18     50.14 o 
   2  10  12     4576.83     5159.81    241.22 o 
   3  10  12       22.67      137.62     70.99 o 
   4  10  12     3230.90     3107.22    212.82 o 
 -10  11  12       91.77        7.69     96.62 o 
  -9  11  12     2070.54     1897.18    160.09 o 
  -8  11  12        0.23      -29.90     34.66 o 
  -7  11  12     3375.82     3540.42    156.61 o 
  -6  11  12       13.12      -26.14     45.66 o 
  -5  11  12     3516.13     3938.49    277.01 o 
  -4  11  12        0.19      -26.48     34.84 o 
  -3  11  12     3081.85     3068.53    120.03 o 
  -2  11  12        9.92      -41.06     41.06 o 
  -1  11  12     2934.10     2890.90    116.42 o 
   0  11  12       94.08       95.71     40.47 o 
   1  11  12     3524.45     3812.25    226.70 o 
   2  11  12      109.41      159.27     60.92 o 
  -7  12  12       42.84      -59.57     59.57 o 
  -6  12  12       16.04      -45.50     45.50 o 
  -5  12  12       13.01       -7.48     45.11 o 
  -4  12  12        0.76      -41.78     41.78 o 
  -3  12  12        7.59      -33.57     33.57 o 
  -2  12  12       86.34       52.51     60.38 o 
  -1  12  12       32.87       29.72     37.75 o 
   0  12  12      218.87      164.29     54.75 o 
 -15   0  13     3613.33     4270.86    269.13 o 
 -13   0  13     8610.88     9784.67    480.66 o 
 -11   0  13     7676.46     8679.81    393.33 o 
  -9   0  13     1697.27     1564.23    135.80 o 
  -7   0  13    22750.73    26634.72   1511.33 o 
  -5   0  13    13556.68    15009.67    903.14 o 
  -3   0  13     8566.98     9233.82    443.09 o 
  -1   0  13    10678.58    10017.99    309.93 o 
   1   0  13    10525.06    10422.47    323.65 o 
   3   0  13     4841.48     5153.31    325.38 o 
   5   0  13     3016.30     3401.79    144.52 o 
   7   0  13     2986.84     3194.74    191.02 o 
 -16   1  13     1153.82     1456.76    125.15 o 
 -15   1  13       21.15       -0.59     46.79 o 
 -14   1  13     1512.79     1747.25    114.12 o 
 -13   1  13        1.68       39.43     83.58 o 
 -12   1  13     3895.60     4626.28    214.10 o 
 -11   1  13       21.49       -3.27     30.21 o 
 -10   1  13     3179.75     3134.33    153.98 o 
  -9   1  13      407.70      408.22     49.70 o 
  -8   1  13     3576.74     3642.08    161.33 o 
  -7   1  13      346.30      429.20     45.58 o 
  -6   1  13     2101.74     2300.37    160.02 o 
  -5   1  13      272.89      240.76     35.65 o 
  -4   1  13     3937.00     4404.53    234.59 o 
  -3   1  13     1422.44     1157.07     62.42 o 
  -2   1  13     3258.71     3228.04     91.60 o 
  -1   1  13      734.56      583.93     40.04 o 
   0   1  13     4473.74     4218.89    110.44 o 
   1   1  13       49.19       66.04     25.34 o 
   2   1  13     2707.48     2671.61     83.85 o 
   3   1  13      276.47      260.83     34.53 o 
   4   1  13     1661.43     1795.27     69.57 o 
   5   1  13      820.90      693.68     53.59 o 
   6   1  13     1096.05     1157.77     75.94 o 
   7   1  13      400.44      467.17     61.72 o 
   8   1  13      824.36     1101.35    253.23 o 
 -16   2  13       63.42       -3.87     47.42 o 
 -15   2  13      264.54      228.35     60.85 o 
 -14   2  13      293.41      251.99     62.12 o 
 -13   2  13       76.02       76.93     40.95 o 
 -12   2  13      200.94      138.52     43.71 o 
 -11   2  13       51.58      -13.52     36.24 o 
 -10   2  13       31.44      -27.59     27.59 o 
  -9   2  13      259.21      194.10     38.23 o 
  -8   2  13       71.26       14.76     31.66 o 
  -7   2  13     4995.90     4974.37    138.27 o 
  -6   2  13      935.89      937.18     57.98 o 
  -5   2  13     1288.89     1213.53     60.32 o 
  -4   2  13     1117.85     1054.86     55.55 o 
  -3   2  13      145.87       58.93     31.26 o 
  -2   2  13      662.92      535.61     55.78 o 
  -1   2  13     1259.55      965.34     48.87 o 
   0   2  13      248.67      198.95     30.19 o 
   1   2  13      449.56      330.35     35.40 o 
   2   2  13      128.00      138.15     28.03 o 
   3   2  13      176.92      142.60     37.21 o 
   4   2  13      233.93      158.69     36.50 o 
   5   2  13       39.27       -2.78     34.25 o 
   6   2  13      551.78      535.27     60.17 o 
   7   2  13      206.90      187.58     45.82 o 
 -16   3  13     3159.23     3729.45    269.23 o 
 -15   3  13       63.80       95.87     49.74 o 
 -14   3  13     3579.47     3826.57    282.66 o 
 -13   3  13        4.88      -30.90     36.54 o 
 -12   3  13     2930.08     3211.89    281.87 o 
 -11   3  13        4.62      -27.65     36.30 o 
 -10   3  13     1770.70     1733.76     94.52 o 
  -9   3  13       12.03      -11.51     29.60 o 
  -8   3  13     4129.76     3914.19    119.31 o 
  -7   3  13     1944.65     1664.09    103.04 o 
  -6   3  13    17999.19    17853.29    670.86 o 
  -5   3  13      405.08      367.57     40.59 o 
  -4   3  13     7280.65     7257.27    174.74 o 
  -3   3  13      488.27      403.02     44.72 o 
  -2   3  13     5993.27     5855.08    170.12 o 
  -1   3  13      498.84      550.59     55.95 o 
   0   3  13     6463.79     6710.80    159.04 o 
   1   3  13      341.03      303.69     34.07 o 
   2   3  13     4233.43     4315.13    132.73 o 
   3   3  13      313.61      290.83     40.64 o 
   4   3  13     2917.27     3202.79    143.03 o 
   5   3  13        1.64       -3.97     33.83 o 
   6   3  13     2249.20     2189.12    107.18 o 
   7   3  13      103.09       89.68     41.58 o 
 -15   4  13     1438.78     1610.63    161.92 o 
 -14   4  13       24.98      -38.88     38.88 o 
 -13   4  13     3841.01     3923.82    232.59 o 
 -12   4  13      135.10      153.41     46.52 o 
 -11   4  13     7157.90     7198.20    219.56 o 
 -10   4  13     2010.27     1913.81     95.70 o 
  -9   4  13     7144.27     6607.24    340.85 o 
  -8   4  13      777.16      569.80     49.27 o 
  -7   4  13     2937.76     3011.28     99.53 o 
  -6   4  13       20.25       16.63     24.93 o 
  -5   4  13    12763.27    13349.89    293.72 o 
  -4   4  13      101.02       92.12     30.30 o 
  -3   4  13     7861.55     7806.78    185.24 o 
  -2   4  13       73.04       38.18     29.96 o 
  -1   4  13     6412.33     6401.18    184.06 o 
   0   4  13       64.26       51.91     39.96 o 
   1   4  13     6283.46     6300.10    175.09 o 
   2   4  13      133.51      186.52     38.65 o 
   3   4  13     3520.88     3721.11    164.91 o 
   4   4  13      329.46      323.14     49.65 o 
   5   4  13     1650.04     1453.39    178.58 o 
   6   4  13      127.06      134.08     54.48 o 
   7   4  13     1788.00     1889.53    102.01 o 
 -15   5  13       38.52      -21.12     92.59 o 
 -14   5  13      182.04       90.65     45.04 o 
 -13   5  13       31.39      -23.57     38.97 o 
 -12   5  13       42.67      -35.29     38.78 o 
 -11   5  13       24.81      -34.60     34.60 o 
 -10   5  13      673.94      445.78     56.78 o 
  -9   5  13     1206.61     1020.80     73.11 o 
  -8   5  13       88.31       16.76     37.21 o 
  -7   5  13     1072.25      852.79     47.70 o 
  -6   5  13      346.30      281.12     33.70 o 
  -5   5  13      270.11      289.86     37.90 o 
  -4   5  13     3122.56     2938.38     94.04 o 
  -3   5  13       11.28      -25.05     25.05 o 
  -2   5  13       67.48        5.70     39.64 o 
  -1   5  13      721.48      726.83     69.19 o 
   0   5  13       26.27      -32.31     32.31 o 
   1   5  13     1048.99      985.81     77.97 o 
   2   5  13      990.60      924.82     60.21 o 
   3   5  13     1270.70     1181.71     66.87 o 
   4   5  13      132.77       82.25     39.64 o 
   5   5  13      318.20      351.45     56.48 o 
   6   5  13        9.14       -8.26     44.86 o 
 -14   6  13        9.35      -37.53     37.53 o 
 -13   6  13     1573.61     1306.95    122.16 o 
 -12   6  13       33.92      -26.78     39.10 o 
 -11   6  13     3082.80     2846.93    207.69 o 
 -10   6  13      126.85       95.73     41.32 o 
  -9   6  13     4434.49     4285.73    188.81 o 
  -8   6  13      165.89      136.87     42.22 o 
  -7   6  13     1810.05     1806.89     86.05 o 
  -6   6  13      353.69      239.60     38.16 o 
  -5   6  13     5571.10     6000.53    154.87 o 
  -4   6  13      435.05      393.52     60.56 o 
  -3   6  13     6087.74     5834.90    172.58 o 
  -2   6  13        5.10      -32.99     32.99 o 
  -1   6  13     2884.13     2849.07    132.36 o 
   0   6  13      139.80      103.31     45.87 o 
   1   6  13     2582.46     2455.30    124.32 o 
   2   6  13      360.50      335.86     59.17 o 
   3   6  13     1321.39     1462.23     76.15 o 
   4   6  13      133.97      122.85     45.80 o 
   5   6  13     1234.91     1348.76     88.31 o 
   6   6  13      107.68       59.66     43.21 o 
 -14   7  13     2792.16     2457.13    344.13 o 
 -13   7  13        7.07      -22.56     50.30 o 
 -12   7  13     4621.26     4264.86    202.18 o 
 -11   7  13        7.13       -1.30     40.17 o 
 -10   7  13     4746.70     4519.56    158.13 o 
  -9   7  13      180.51      129.37     43.48 o 
  -8   7  13     4541.39     4667.80    155.65 o 
  -7   7  13        3.46        0.78     32.21 o 
  -6   7  13     6956.61     7178.08    207.47 o 
  -5   7  13       62.49      172.51     42.80 o 
  -4   7  13     8252.01     8735.33    240.53 o 
  -3   7  13      150.02      113.88     40.83 o 
  -2   7  13     4090.32     3778.80    374.53 o 
  -1   7  13      125.91       72.51     46.59 o 
   0   7  13     5381.83     5435.19    366.07 o 
   1   7  13      106.20       52.09     80.51 o 
   2   7  13     5208.62     5088.53    202.28 o 
   3   7  13       19.37       10.19     44.60 o 
   4   7  13     2544.10     2696.74    131.69 o 
   5   7  13       44.33       53.80     53.44 o 
 -13   8  13     1336.88     1350.43     90.68 o 
 -12   8  13       99.04       65.80     45.53 o 
 -11   8  13     1598.13     1443.86    117.55 o 
 -10   8  13       15.98      -41.48     41.72 o 
  -9   8  13      537.35      543.63     59.68 o 
  -8   8  13      105.77       32.49     34.95 o 
  -7   8  13     1541.53     1256.81     73.42 o 
  -6   8  13     1154.42     1044.93     71.12 o 
  -5   8  13     1141.62     1044.28     70.24 o 
  -4   8  13      219.56      186.44     41.93 o 
  -3   8  13     1798.50     1852.19     87.56 o 
  -2   8  13      474.26      443.04     52.24 o 
  -1   8  13     1940.26     1932.35    146.11 o 
   0   8  13      255.91      281.39     58.12 o 
   1   8  13     2224.13     2225.90    122.27 o 
   2   8  13       95.67      123.67     68.21 o 
   3   8  13     1029.98     1004.14     88.69 o 
   4   8  13      245.09      184.12     71.99 o 
 -12   9  13      133.56       74.03     44.69 o 
 -11   9  13      124.36       16.40     41.84 o 
 -10   9  13      461.36      356.76     54.75 o 
  -9   9  13      204.90      143.02     43.68 o 
  -8   9  13      623.18      511.12     56.91 o 
  -7   9  13       11.31      -43.45     43.45 o 
  -6   9  13      602.02      485.79    102.86 o 
  -5   9  13      162.11       39.74     38.03 o 
  -4   9  13      627.25      509.56     56.88 o 
  -3   9  13     1276.66     1122.49     71.17 o 
  -2   9  13       36.79      -31.60     34.32 o 
  -1   9  13       84.20       51.56     49.19 o 
   0   9  13       67.59       73.23     50.55 o 
   1   9  13      108.69        9.88     47.52 o 
   2   9  13      300.41      270.82     63.81 o 
   3   9  13      142.95      170.44     56.77 o 
 -10  10  13        8.30      -13.60     43.14 o 
  -9  10  13     3332.21     3638.90    137.66 o 
  -8  10  13        1.61      -31.95     86.84 o 
  -7  10  13     5236.03     5629.54    224.52 o 
  -6  10  13       27.46       24.78     47.74 o 
  -5  10  13     3892.37     4031.85    143.48 o 
  -4  10  13      187.74      140.89     43.95 o 
  -3  10  13     3316.56     3531.81    131.35 o 
  -2  10  13      124.07      144.80     43.76 o 
  -1  10  13     2836.57     2938.80    150.12 o 
   0  10  13       59.54        8.48     48.57 o 
   1  10  13     3066.79     3458.99    422.92 o 
   2  10  13        3.50       29.46     51.15 o 
  -8  11  13     3621.83     3744.84    174.25 o 
  -7  11  13      277.23      231.17     64.82 o 
  -6  11  13     4358.51     4489.60    468.07 o 
  -5  11  13       26.17      -12.36     49.87 o 
  -4  11  13     1802.35     2058.59    123.45 o 
  -3  11  13       44.27       11.75     38.17 o 
  -2  11  13     2678.50     2859.38    117.29 o 
  -1  11  13      155.59      144.87     60.97 o 
   0  11  13     2683.30     3043.02    485.37 o 
 -14   0  14     5786.68     6213.44    344.66 o 
 -12   0  14     2986.53     3387.78    199.19 o 
 -10   0  14     5786.40     6425.68    392.04 o 
  -8   0  14     8301.39     9188.12    831.13 o 
  -6   0  14     5486.33     5701.60    348.78 o 
  -4   0  14     8000.52     8689.72    429.61 o 
  -2   0  14    12818.38    14206.20    647.99 o 
   0   0  14     6369.24     6252.13    214.02 o 
   2   0  14     2785.56     2793.78    162.57 o 
   4   0  14     2075.81     2032.40    107.77 o 
   6   0  14     1557.67     1479.86    123.21 o 
 -15   1  14     1191.07     1416.23    108.00 o 
 -14   1  14       11.75      -10.04     45.18 o 
 -13   1  14      898.99      991.33     74.67 o 
 -12   1  14       39.82      -12.35     44.85 o 
 -11   1  14     1217.79     1375.46     70.90 o 
 -10   1  14     1510.23     1467.61     72.66 o 
  -9   1  14     1305.36     1283.56     67.07 o 
  -8   1  14     1527.71     1536.16     84.81 o 
  -7   1  14     3957.30     3969.03    118.89 o 
  -6   1  14      670.42      751.47     53.46 o 
  -5   1  14     1876.90     1718.78    107.79 o 
  -4   1  14     2679.59     2662.25    134.38 o 
  -3   1  14     3859.80     3940.11    169.40 o 
  -2   1  14     1606.49     1713.91     85.32 o 
  -1   1  14     3203.63     3156.85    112.15 o 
   0   1  14      172.45      138.08     29.85 o 
   1   1  14     1633.76     1621.60     64.04 o 
   2   1  14     1364.20     1352.11     59.41 o 
   3   1  14      850.74      907.20     50.87 o 
   4   1  14      825.41      829.79     57.52 o 
   5   1  14      841.30      927.62     60.16 o 
   6   1  14      977.00     1040.96     66.65 o 
 -15   2  14      722.23      690.66    124.24 o 
 -14   2  14      100.26       67.75     51.09 o 
 -13   2  14      396.99      377.67     55.48 o 
 -12   2  14       24.17       -4.50     35.86 o 
 -11   2  14     1059.49     1069.40     97.89 o 
 -10   2  14      612.04      539.19     57.65 o 
  -9   2  14     2530.34     2524.31     96.94 o 
  -8   2  14      461.86      449.90     46.22 o 
  -7   2  14     2056.79     1979.71     79.62 o 
  -6   2  14     1782.53     1551.14     83.13 o 
  -5   2  14     2305.20     1952.05    134.73 o 
  -4   2  14       71.69       16.22     48.81 o 
  -3   2  14     2958.72     2980.79    109.42 o 
  -2   2  14      175.15      105.94     36.06 o 
  -1   2  14      517.85      556.92     51.61 o 
   0   2  14      881.37      717.46     54.75 o 
   1   2  14      549.99      550.64     42.52 o 
   2   2  14      457.22      414.40     38.80 o 
   3   2  14     1144.62     1178.70     64.26 o 
   4   2  14       57.43       -1.85     29.27 o 
   5   2  14     1231.38     1262.21     69.59 o 
   6   2  14       50.90       24.93     38.69 o 
 -15   3  14     4251.43     4436.00    588.81 o 
 -14   3  14       12.07       25.77     40.13 o 
 -13   3  14     3707.96     3936.79    245.44 o 
 -12   3  14      297.94      319.83     52.45 o 
 -11   3  14     2112.28     2116.71    119.87 o 
 -10   3  14      377.34      414.63     47.89 o 
  -9   3  14     4543.52     4667.16    136.88 o 
  -8   3  14       16.54      -28.21     28.21 o 
  -7   3  14     3464.72     3178.23    130.12 o 
  -6   3  14      956.47      870.99     67.10 o 
  -5   3  14     6573.13     6441.39    340.08 o 
  -4   3  14      731.23      688.16     57.22 o 
  -3   3  14     4581.91     4880.33    152.73 o 
  -2   3  14      199.44      244.26     42.48 o 
  -1   3  14     3978.24     3909.85    130.04 o 
   0   3  14       30.24        5.46     30.30 o 
   1   3  14     3137.84     3226.41    144.58 o 
   2   3  14       31.84       13.04     30.05 o 
   3   3  14     2257.30     2191.25     89.32 o 
   4   3  14      235.56      211.24     41.25 o 
   5   3  14     1211.16     1206.60     69.97 o 
   6   3  14      176.94      144.52     42.24 o 
 -15   4  14       19.38       40.53     51.63 o 
 -14   4  14     2521.29     2671.45    206.26 o 
 -13   4  14      276.26      401.39     60.25 o 
 -12   4  14     4530.23     4453.43    209.35 o 
 -11   4  14     1165.51     1067.02     87.13 o 
 -10   4  14     3770.91     3864.31    447.80 o 
  -9   4  14     1020.15      951.76     62.28 o 
  -8   4  14     5048.25     4733.02    137.07 o 
  -7   4  14      245.51      291.30     50.66 o 
  -6   4  14     3944.57     3753.13    134.71 o 
  -5   4  14      265.52      247.17     38.08 o 
  -4   4  14     6869.99     7262.07    275.37 o 
  -3   4  14      937.80      830.41     60.08 o 
  -2   4  14     6067.26     6010.14    178.28 o 
  -1   4  14      643.77      783.42    135.34 o 
   0   4  14     3354.55     3429.78    147.44 o 
   1   4  14      331.91      290.00     53.77 o 
   2   4  14     1968.44     1963.00     84.30 o 
   3   4  14      370.25      416.89     47.53 o 
   4   4  14     1947.21     2137.75     92.22 o 
   5   4  14       81.86       58.12     37.08 o 
 -14   5  14      131.01       46.59    117.84 o 
 -13   5  14       25.84       -7.63     41.60 o 
 -12   5  14      563.52      497.38     70.07 o 
 -11   5  14      102.91       63.28     42.80 o 
 -10   5  14     2279.52     2124.22    391.80 o 
  -9   5  14      207.77      103.59     42.87 o 
  -8   5  14     1419.57     1331.27     67.70 o 
  -7   5  14      570.96      455.74     56.27 o 
  -6   5  14      279.10      174.62     46.72 o 
  -5   5  14      929.68      884.60     53.89 o 
  -4   5  14     2161.04     2148.59     96.36 o 
  -3   5  14       23.02      -38.27     38.27 o 
  -2   5  14     1296.78     1420.65    237.85 o 
  -1   5  14      278.52      203.54     51.36 o 
   0   5  14     1504.01     1358.10     90.81 o 
   1   5  14      175.36       97.43     44.73 o 
   2   5  14     1735.17     1595.75    163.61 o 
   3   5  14      114.66      121.93     48.38 o 
   4   5  14     1120.04     1205.20     70.23 o 
   5   5  14      165.91      199.11     43.50 o 
 -14   6  14      839.82      864.77     80.63 o 
 -13   6  14      451.32      318.05     58.90 o 
 -12   6  14     2164.01     1785.57    107.15 o 
 -11   6  14      543.12      408.02     75.09 o 
 -10   6  14     1390.63     1360.69     86.07 o 
  -9   6  14      199.54      206.64     50.03 o 
  -8   6  14      771.82      704.92     64.42 o 
  -7   6  14      130.17       89.82     54.77 o 
  -6   6  14     3524.32     3512.03    109.74 o 
  -5   6  14     1746.35     1784.46     86.74 o 
  -4   6  14     5602.08     6018.53    180.57 o 
  -3   6  14      545.09      592.94    133.95 o 
  -2   6  14     1899.81     1787.27    175.21 o 
  -1   6  14      426.12      416.78     63.38 o 
   0   6  14     2457.20     2308.42    154.19 o 
   1   6  14      680.91      743.81     84.82 o 
   2   6  14     1108.70      983.52     90.70 o 
   3   6  14      601.67      539.83     82.29 o 
   4   6  14      675.60      895.70    103.61 o 
 -13   7  14     2285.71     2115.56    195.92 o 
 -12   7  14        3.80      -14.90     40.23 o 
 -11   7  14     3524.31     3422.83    152.92 o 
 -10   7  14        5.53       13.81     42.20 o 
  -9   7  14     3641.68     3716.19    140.33 o 
  -8   7  14      126.50       39.83     55.03 o 
  -7   7  14     6230.77     6123.14    235.91 o 
  -6   7  14      195.09      161.21     53.50 o 
  -5   7  14     4240.97     4994.06    161.84 o 
  -4   7  14      152.76      121.17     41.41 o 
  -3   7  14     4352.78     4349.44    180.65 o 
  -2   7  14       38.55       80.96     77.33 o 
  -1   7  14     3985.48     4030.95    173.13 o 
   0   7  14      106.11       32.55     46.40 o 
   1   7  14     3020.33     3125.47    149.25 o 
   2   7  14        1.01      -20.82     44.36 o 
   3   7  14     1848.66     1943.56    117.54 o 
   4   7  14        2.08      -22.90    103.45 o 
 -12   8  14      672.65      621.66     71.11 o 
 -11   8  14      321.79      210.70     53.27 o 
 -10   8  14     1103.29      956.13     99.86 o 
  -9   8  14      455.17      504.36     59.66 o 
  -8   8  14      803.23      848.63    132.81 o 
  -7   8  14     1759.60     1659.54    111.19 o 
  -6   8  14     2103.84     2138.36    115.23 o 
  -5   8  14     2350.13     1963.49     94.73 o 
  -4   8  14     1128.98     1089.21     74.62 o 
  -3   8  14     1087.71     1200.07     91.47 o 
  -2   8  14     1450.80     1388.89    114.49 o 
  -1   8  14      563.89      685.07     78.54 o 
   0   8  14     1369.51     1346.00    130.90 o 
   1   8  14      530.40      524.11     73.57 o 
   2   8  14      818.15      760.54     85.63 o 
   3   8  14      816.05      903.94     91.06 o 
 -10   9  14      769.64      751.55     71.76 o 
  -9   9  14      419.10      354.65     73.06 o 
  -8   9  14      536.31      408.94     83.28 o 
  -7   9  14      209.32       79.05     59.29 o 
  -6   9  14     1039.47      998.41    217.80 o 
  -5   9  14       65.50      -11.08     41.18 o 
  -4   9  14      792.98      815.66     69.06 o 
  -3   9  14      112.60       86.61     54.93 o 
  -2   9  14      743.08      685.12     81.50 o 
  -1   9  14      143.98       76.92     52.98 o 
   0   9  14      319.78      449.98    141.78 o 
   1   9  14      188.52      185.67     59.75 o 
  -8  10  14     2903.90     2864.11    151.36 o 
  -7  10  14       38.63       -8.93     73.12 o 
  -6  10  14     2449.46     2853.35    218.08 o 
  -5  10  14       40.98       31.30     40.48 o 
  -4  10  14     1438.27     1532.50     86.11 o 
  -3  10  14       98.78       11.68     38.13 o 
  -2  10  14     2154.64     2241.08    142.35 o 
  -1  10  14       11.17      -50.01     50.01 o 
 -15   0  15     2027.10     2330.76    190.12 o 
 -13   0  15     3085.58     3297.88    164.53 o 
 -11   0  15     5954.92     6666.83    582.32 o 
  -9   0  15     3938.11     4189.78    181.08 o 
  -7   0  15     4248.21     4530.57    276.07 o 
  -5   0  15     4940.24     5126.02    295.89 o 
  -3   0  15     3348.78     3495.20    228.09 o 
  -1   0  15     3541.98     4048.12    247.82 o 
   1   0  15     3619.78     3830.21    243.60 o 
   3   0  15     1504.29     1569.46     96.03 o 
   5   0  15      531.35      576.45     89.04 o 
 -15   1  15      324.31      338.04     68.02 o 
 -14   1  15      439.63      591.63     76.72 o 
 -13   1  15      293.40      311.85     55.23 o 
 -12   1  15     1516.64     1539.96     76.76 o 
 -11   1  15      910.07     1158.99     67.72 o 
 -10   1  15     1693.17     1882.64    150.52 o 
  -9   1  15     1374.01     1527.21    117.48 o 
  -8   1  15     1354.26     1550.37     94.30 o 
  -7   1  15     3604.52     3563.69    133.23 o 
  -6   1  15     1251.02     1251.32    126.39 o 
  -5   1  15     1939.19     1809.04    113.97 o 
  -4   1  15      599.05      656.14     75.98 o 
  -3   1  15      534.70      641.93     75.22 o 
  -2   1  15     1331.65     1421.99    101.65 o 
  -1   1  15     3360.64     3673.65    201.38 o 
   0   1  15     1332.85     1358.60     73.93 o 
   1   1  15     1909.30     1973.38     74.06 o 
   2   1  15      804.63      801.43     50.49 o 
   3   1  15      808.78      914.62     59.07 o 
   4   1  15      399.31      405.92     47.38 o 
   5   1  15     1485.79     1629.52    116.56 o 
 -14   2  15     1418.57     1469.01     89.59 o 
 -13   2  15       72.33       45.37     42.48 o 
 -12   2  15     1805.68     1953.49     98.76 o 
 -11   2  15       36.22        8.43     33.39 o 
 -10   2  15     2634.17     3033.43    123.39 o 
  -9   2  15      207.98      122.29     38.51 o 
  -8   2  15     2890.80     3032.20    103.74 o 
  -7   2  15       64.41       81.38     41.49 o 
  -6   2  15     5231.11     5038.85    209.40 o 
  -5   2  15      476.56      423.67     68.03 o 
  -4   2  15     2632.09     2719.66    138.06 o 
  -3   2  15       72.21       23.38     45.03 o 
  -2   2  15     2268.24     2497.02    100.03 o 
  -1   2  15      416.90      379.21     48.70 o 
   0   2  15     2253.93     2313.91     96.20 o 
   1   2  15      156.29      176.69     40.49 o 
   2   2  15     1795.02     1948.50     84.67 o 
   3   2  15      114.61      113.17     34.66 o 
   4   2  15     1546.02     1708.49    111.69 o 
   5   2  15        9.28        5.42     33.98 o 
 -14   3  15     2510.64     2827.23    227.32 o 
 -13   3  15      667.53      755.87     69.79 o 
 -12   3  15     2139.33     2347.17    120.57 o 
 -11   3  15      565.29      508.01     60.49 o 
 -10   3  15     1819.88     1724.04     79.18 o 
  -9   3  15      403.62      329.72     82.34 o 
  -8   3  15     2018.82     1949.15     97.45 o 
  -7   3  15      553.53      515.21     58.30 o 
  -6   3  15     3630.63     3359.53    163.95 o 
  -5   3  15      310.84      351.45     63.48 o 
  -4   3  15     4185.49     4045.88    177.75 o 
  -3   3  15      558.79      532.40     53.37 o 
  -2   3  15     1357.82     1284.01     72.70 o 
  -1   3  15      162.86       95.85     37.23 o 
   0   3  15     1776.79     1972.43    109.51 o 
   1   3  15      303.83      372.90     59.79 o 
   2   3  15     1527.04     1336.29     91.91 o 
   3   3  15      432.34      451.77     49.45 o 
   4   3  15      609.10      770.85     77.87 o 
 -14   4  15      374.32      352.69     57.07 o 
 -13   4  15     2376.45     2454.41    114.36 o 
 -12   4  15      645.47      648.43     72.47 o 
 -11   4  15     2244.74     2080.20    141.02 o 
 -10   4  15      660.74      723.82     67.86 o 
  -9   4  15     1261.35     1233.00     72.00 o 
  -8   4  15      732.49      595.40     63.88 o 
  -7   4  15     2643.85     2497.51    384.31 o 
  -6   4  15      813.54      760.81     67.99 o 
  -5   4  15     5625.85     5241.75    212.92 o 
  -4   4  15     1278.70     1287.84     75.00 o 
  -3   4  15     3264.90     3482.19    125.32 o 
  -2   4  15     1166.58     1070.24     82.04 o 
  -1   4  15     1401.85     1433.69     92.51 o 
   0   4  15      893.74      939.49     77.33 o 
   1   4  15     1430.79     1468.40    147.50 o 
   2   4  15      431.76      440.74     64.55 o 
   3   4  15     1109.05     1177.37    116.13 o 
   4   4  15      319.65      414.83     50.66 o 
 -13   5  15     1400.71     1383.26    147.30 o 
 -12   5  15        1.57      -41.75     41.75 o 
 -11   5  15     2053.35     1847.98     99.05 o 
 -10   5  15       19.28      -37.90     37.90 o 
  -9   5  15     1479.43     1358.75     98.43 o 
  -8   5  15      364.66      294.87     70.99 o 
  -7   5  15      819.02      764.21     68.30 o 
  -6   5  15      556.05      338.53     68.93 o 
  -5   5  15     3371.14     3363.11    159.29 o 
  -4   5  15      287.60      327.41     64.65 o 
  -3   5  15     3772.16     3559.16    194.78 o 
  -2   5  15      177.73      118.82     76.89 o 
  -1   5  15     1428.94     1479.63     96.38 o 
   0   5  15       46.51        8.90     39.05 o 
   1   5  15     2127.73     2334.56    342.28 o 
   2   5  15        9.36       43.11     42.14 o 
   3   5  15     2015.91     2106.66    267.79 o 
 -12   6  15     1150.28     1035.15     86.67 o 
 -11   6  15     1517.22     1324.36    169.28 o 
 -10   6  15      827.68      636.10    117.84 o 
  -9   6  15      553.81      428.27     78.63 o 
  -8   6  15      900.36      838.43    125.97 o 
  -7   6  15     1103.20      994.59     94.11 o 
  -6   6  15      697.58      711.76     81.76 o 
  -5   6  15      734.71      594.05     74.04 o 
  -4   6  15     1765.07     1755.67    109.74 o 
  -3   6  15     1738.72     1689.70    106.94 o 
  -2   6  15      981.36     1081.34     90.46 o 
  -1   6  15     1128.89     1200.98     90.89 o 
   0   6  15      784.26      842.94    101.58 o 
   1   6  15      721.47      594.39    137.27 o 
   2   6  15     1225.67     1314.48     96.05 o 
   3   6  15      481.05      523.99     93.30 o 
 -11   7  15       57.81       26.49     43.93 o 
 -10   7  15     4353.65     4354.90    279.32 o 
  -9   7  15       79.41       53.93     68.61 o 
  -8   7  15     2681.76     2684.76    148.86 o 
  -7   7  15        0.92      -48.53     48.53 o 
  -6   7  15     2803.03     2613.31    111.51 o 
  -5   7  15      270.46      259.84     58.65 o 
  -4   7  15     2167.66     2155.41    123.35 o 
  -3   7  15      140.12      133.77     54.76 o 
  -2   7  15     2318.96     2553.77    133.74 o 
  -1   7  15       44.07       43.99     49.15 o 
   0   7  15     1891.98     1863.59    136.94 o 
   1   7  15        1.77      -51.40     51.40 o 
   2   7  15      925.83      880.33     88.69 o 
 -10   8  15      880.49      771.74    191.50 o 
  -9   8  15      676.91      647.82    133.01 o 
  -8   8  15     1634.23     1695.76    175.85 o 
  -7   8  15      634.59      539.27    113.13 o 
  -6   8  15     1864.52     2179.15    104.38 o 
  -5   8  15     1267.72     1234.78     79.83 o 
  -4   8  15     2717.34     2810.74    145.04 o 
  -3   8  15      400.79      473.71     89.13 o 
  -2   8  15     1288.71     1341.18    101.49 o 
  -1   8  15      807.56      740.87    121.65 o 
   0   8  15      780.71      824.65     87.96 o 
  -8   9  15       15.16      -92.04     92.04 o 
  -7   9  15     1001.35     1019.51     97.55 o 
  -6   9  15        3.91       -4.92     40.85 o 
  -5   9  15     1689.22     1822.23     96.20 o 
  -4   9  15       81.17       76.39     53.60 o 
  -3   9  15     1231.83     1189.31     99.85 o 
  -2   9  15      224.08      218.20     66.29 o 
 -12   0  16     2555.62     2712.15    229.82 o 
 -10   0  16     1492.57     1462.58    146.81 o 
  -8   0  16     1151.57     1174.85    143.54 o 
  -6   0  16     1595.22     1461.02    147.60 o 
  -4   0  16     1348.46     1278.04    139.27 o 
  -2   0  16     1696.57     1823.13    163.96 o 
   0   0  16     1812.04     1634.30    157.51 o 
   2   0  16      697.66      830.63     77.30 o 
 -13   1  16      854.13      882.23     74.36 o 
 -12   1  16     1015.63     1054.62     67.29 o 
 -11   1  16      909.80     1046.60    119.74 o 
 -10   1  16     1886.52     1981.88    133.10 o 
  -9   1  16      944.60     1000.59     76.25 o 
  -8   1  16     2675.57     2893.90    224.08 o 
  -7   1  16      501.81      422.10     72.47 o 
  -6   1  16     1130.96     1223.28     99.04 o 
  -5   1  16       81.79       -8.17     47.43 o 
  -4   1  16     1957.73     1637.98    111.57 o 
  -3   1  16      504.03      503.22     71.65 o 
  -2   1  16     2931.64     3135.82    153.92 o 
  -1   1  16      663.32      765.36    120.27 o 
   0   1  16     2230.82     2356.29    141.90 o 
   1   1  16      315.85      331.21     48.02 o 
   2   1  16     1910.24     2098.49     89.13 o 
   3   1  16      114.98      110.35     37.26 o 
 -13   2  16     2726.63     3128.38    131.14 o 
 -12   2  16       44.53       74.45     36.52 o 
 -11   2  16     3068.34     3396.40    163.87 o 
 -10   2  16       13.20       12.14     34.11 o 
  -9   2  16     3401.56     3479.51    135.34 o 
  -8   2  16      241.02      168.09     58.70 o 
  -7   2  16     3789.92     3985.37    340.25 o 
  -6   2  16      304.81      239.53     60.26 o 
  -5   2  16     4069.79     4152.43    184.37 o 
  -4   2  16      155.19      237.46     83.19 o 
  -3   2  16     3218.42     3411.56    162.84 o 
  -2   2  16      111.21       41.81     49.00 o 
  -1   2  16     2992.95     2953.20    129.40 o 
   0   2  16       61.94       34.35     40.49 o 
   1   2  16     3276.77     3464.33    153.62 o 
   2   2  16       52.55       82.45     47.37 o 
   3   2  16     1921.79     2167.29     92.97 o 
 -13   3  16     1465.64     1648.08     94.98 o 
 -12   3  16      642.67      661.42     66.89 o 
 -11   3  16     1337.29     1422.39     76.80 o 
 -10   3  16     1026.70     1091.26    107.54 o 
  -9   3  16     1149.48     1065.33    102.24 o 
  -8   3  16       86.84        1.70     39.88 o 
  -7   3  16     2302.22     2247.20    133.68 o 
  -6   3  16      697.96      551.97     73.57 o 
  -5   3  16     1827.40     1699.26    113.71 o 
  -4   3  16      741.33      826.92     83.31 o 
  -3   3  16      293.59      253.82     59.38 o 
  -2   3  16      219.67      157.51     51.71 o 
  -1   3  16      381.73      283.16     55.70 o 
   0   3  16      353.97      299.53     68.36 o 
   1   3  16      445.76      457.83     67.04 o 
   2   3  16      523.55      595.74     73.03 o 
 -12   4  16      768.29      924.06    155.05 o 
 -11   4  16      234.84      232.75     53.67 o 
 -10   4  16     1232.57     1291.83    125.42 o 
  -9   4  16      944.34     1023.27     79.30 o 
  -8   4  16     2484.61     2404.19    110.39 o 
  -7   4  16      675.79      755.28     84.84 o 
  -6   4  16     1529.97     1443.59    105.07 o 
  -5   4  16     1177.81     1072.57    140.51 o 
  -4   4  16     1031.89      941.77     87.18 o 
  -3   4  16     1472.35     1499.29    159.20 o 
  -2   4  16      700.27      763.50     77.43 o 
  -1   4  16      897.23      880.39     78.20 o 
   0   4  16      286.34      361.11     59.58 o 
   1   4  16      848.83      947.26     82.95 o 
   2   4  16      616.23      654.48     75.56 o 
 -12   5  16     2367.77     2449.71    197.52 o 
 -11   5  16        9.04      -26.42     38.79 o 
 -10   5  16     2139.84     2074.77    259.51 o 
  -9   5  16      247.63      150.02     50.36 o 
  -8   5  16     1737.76     1701.30    201.21 o 
  -7   5  16      163.90      102.48     77.73 o 
  -6   5  16     2626.11     2590.17    205.09 o 
  -5   5  16      122.21      -24.10     74.07 o 
  -4   5  16     4064.35     4381.68    276.86 o 
  -3   5  16      243.21      213.41     57.55 o 
  -2   5  16     2713.23     2805.67    138.55 o 
  -1   5  16        3.40      -16.04     42.33 o 
   0   5  16     2328.90     2592.18    133.54 o 
   1   5  16       18.46       35.50     59.29 o 
 -11   6  16     1282.65     1208.67    145.47 o 
 -10   6  16      438.25      403.43    114.71 o 
  -9   6  16     1201.84     1064.89    178.23 o 
  -8   6  16      134.35      125.11     75.85 o 
  -7   6  16     1154.88      863.30    242.65 o 
  -6   6  16      367.27      365.36     96.27 o 
  -5   6  16     1466.55     1556.28    162.67 o 
  -4   6  16      178.41      257.49     61.54 o 
  -3   6  16     1909.75     2011.27    118.94 o 
  -2   6  16      363.70      290.07     61.60 o 
  -1   6  16     1166.41     1228.74     93.93 o 
   0   6  16      151.52      240.83     67.27 o 
  -9   7  16     1612.92     1563.19    223.33 o 
  -8   7  16       18.85      -38.88     55.94 o 
  -7   7  16      707.45      681.94    102.27 o 
  -6   7  16      204.92      280.19     93.50 o 
  -5   7  16     1327.25     1304.45    101.19 o 
  -4   7  16       37.93       16.08     49.12 o 
  -3   7  16     1059.71     1073.38     93.83 o 
  -2   7  16       34.92      -28.02     45.39 o 
  -1   7  16      656.75      628.11     79.27 o 
  -7   8  16     1674.07     1620.46    117.47 o 
  -6   8  16      636.68      666.86    119.77 o 
  -5   8  16     1814.44     1940.91    122.86 o 
  -4   8  16      218.59      269.41     66.24 o 
  -3   8  16     1333.20     1467.88    148.24 o 
 -11   0  17      460.69      569.40    105.09 o 
  -9   0  17       84.29       14.77     69.60 o 
  -7   0  17      677.35      506.74    110.94 o 
  -5   0  17      406.17      338.29     93.99 o 
  -3   0  17      225.12       71.09     79.12 o 
  -1   0  17      346.72      378.25    104.50 o 
   1   0  17      149.28      153.38     78.13 o 
 -12   1  17      250.99      277.18     51.38 o 
 -11   1  17     2841.12     2986.64    108.96 o 
 -10   1  17      273.10      271.26     52.28 o 
  -9   1  17     1631.12     1713.56    122.05 o 
  -8   1  17      337.60      406.24    120.71 o 
  -7   1  17     1565.93     1638.48    116.53 o 
  -6   1  17      120.58      157.08     56.84 o 
  -5   1  17     1706.92     1940.98    122.95 o 
  -4   1  17       42.28      -47.65     47.65 o 
  -3   1  17     2366.04     2308.35    232.60 o 
  -2   1  17      214.53      157.47     56.69 o 
  -1   1  17     2023.71     2013.85    125.05 o 
   0   1  17       42.16       33.17     52.72 o 
 -12   2  17     3192.83     3371.94    119.10 o 
 -11   2  17        0.33       32.75     44.84 o 
 -10   2  17     3489.40     3844.30    148.26 o 
  -9   2  17        2.13       34.30     53.18 o 
  -8   2  17     3513.68     3634.50    178.58 o 
  -7   2  17      154.54      183.08    105.00 o 
  -6   2  17     3585.19     3701.73    177.99 o 
  -5   2  17       33.15       35.32     47.54 o 
  -4   2  17     3150.48     3295.77    160.87 o 
  -3   2  17       14.35       -4.27     50.37 o 
  -2   2  17     3610.68     3839.65    178.61 o 
  -1   2  17       49.26        8.53     72.58 o 
   0   2  17     3172.10     3545.65    246.53 o 
 -11   3  17      489.23      565.02     69.50 o 
 -10   3  17      583.47      498.51     63.31 o 
  -9   3  17      319.86      370.77     73.27 o 
  -8   3  17      695.32      680.91     88.56 o 
  -7   3  17      539.58      510.71     76.02 o 
  -6   3  17      469.87      417.21     70.45 o 
  -5   3  17      547.89      372.89     75.80 o 
  -4   3  17       77.98      -19.87     47.94 o 
  -3   3  17      221.98      117.10     78.83 o 
  -2   3  17        2.55       -2.28     67.72 o 
  -1   3  17      521.61      504.07    112.03 o 
   0   3  17       25.27       46.04     63.20 o 
 -11   4  17      574.18      521.18     82.47 o 
 -10   4  17      627.80      596.55     67.27 o 
  -9   4  17      549.36      450.73    122.35 o 
  -8   4  17      690.06      542.23     90.57 o 
  -7   4  17      460.36      418.01     70.69 o 
  -6   4  17      699.84      673.40     83.90 o 
  -5   4  17      250.46      268.49     92.70 o 
  -4   4  17     1074.25     1104.37    142.74 o 
  -3   4  17       46.16       65.24     74.66 o 
  -2   4  17      847.63      796.15    128.50 o 
  -1   4  17       35.52      -23.36     41.03 o 
 -10   5  17       69.22      111.68     66.99 o 
  -9   5  17     2889.13     2850.94    172.90 o 
  -8   5  17       28.57       62.14     52.30 o 
  -7   5  17     2563.69     2878.23    226.21 o 
  -6   5  17      113.67       54.93     82.89 o 
  -5   5  17     3832.78     3839.86    261.59 o 
  -4   5  17       39.46       19.73     81.00 o 
  -3   5  17     3111.35     3193.26    234.43 o 
  -2   5  17        1.61       -0.01     47.55 o 
  -8   6  17     1287.82     1396.00    168.02 o 
  -7   6  17       13.14      106.88     83.19 o 
  -6   6  17     1289.33     1284.18    156.22 o 
  -5   6  17       51.72       52.15     82.49 o 
  -4   6  17     1984.25     1949.62    182.00 o 
  -3   6  17       10.45        9.22     78.62 o 
  -8   0  18       64.33       -2.18     79.02 o 
  -6   0  18       29.35      -64.94     64.94 o 
  -4   0  18        0.15      -62.15     62.15 o 
  -2   0  18        4.57        0.30     66.83 o 
  -9   1  18       62.40       17.75     77.73 o 
  -8   1  18     1253.19     1375.51    118.89 o 
  -7   1  18       33.18      -48.76     48.76 o 
  -6   1  18     2334.91     2073.00    150.87 o 
  -5   1  18       14.29      -31.05     48.01 o 
  -4   1  18     1500.05     1608.42    171.59 o 
  -3   1  18        0.27      -49.67     49.67 o 
  -2   1  18     1539.17     1783.24    125.05 o 
  -9   2  18     2970.03     3089.52    167.98 o 
  -8   2  18       14.59       19.14     68.71 o 
  -7   2  18     2830.99     2659.86    208.86 o 
  -6   2  18        5.94       28.95     82.49 o 
  -5   2  18     3083.47     3221.64    165.31 o 
  -4   2  18        3.31        8.56     52.66 o 
  -3   2  18     2700.96     3018.27    160.88 o 
  -8   3  18      502.30      337.10    115.31 o 
  -7   3  18        5.02      -45.63     48.80 o 
  -6   3  18      300.52      216.15     83.98 o 
  -5   3  18        1.41      -46.30     57.90 o 
  -4   3  18      324.71      396.00    105.39 o 
                                                 
